# Supplementary material for: Integrative multi-omics and machine learning identify CHRNA1 putative circadian-immune hub in COPD
Source: PLoS One. 2026 Jul 31;21(7):e0353838. doi: 10.1371/journal.pone.0353838 (PMC13426952; doi:10.1371/journal.pone.0353838)
Supplement: S1 Table — Nine gene sets were retrieved from MSigDB (Gene Set IDs: M22067, M14104, M13729, M12080, M18009, M95, M938, M39605, M36019). After removing duplicate genes, these sets were consolidated into a reference list of 1,010 unique genes. (XLSX) [file pone.0353838.s001.xlsx]

BMAL1
CLOCK
CRY1
CRY2
CSNK1E
PER1
ADORA1
CIPC
CRH
DRD2
GHRL
PASD1
PER2
PIWIL2
SFPQ
SIN3A
ADORA2A
BMAL2
BTRC
FBXW11
GHRH
KAT5
MTNR1B
NKX2-1
NLGN1
NPS
PRKG1
RORA
RORC
THRAP3
ADCY1
ADRB1
ATG7
ATOH7
BHLHE40
CCAR2
CDK1
CHRNB2
CRTC1
CSF2
CSNK1D
DDB1
DRD4
EZH2
FBXL17
FBXL21P
FBXL3
FBXW7
FXR1
GNA11
GNAQ
GSK3B
HCRTR2
HDAC3
HNF4A
HNRNPD
ID2
KCNA2
KDM2A
KLF10
MAGED1
MAGEL2
MAPK10
MAPK8
MAPK9
MTA1
MTOR
NOCT
NONO
NR1D1
NR1D2
NR1H3
NR2F6
OPN3
OPN4
OPN5
OPRL1
PARP1
PDE6B
PER3
PHLPP1
PML
PPARA
PPARG
PPARGC1A
PPP1CA
PPP1CB
PPP1CC
PRKAA1
PRKAA2
PRKCG
PRKDC
PROX1
PSPC1
PTGDS
RBM4
RBM4B
ROCK2
RORB
SIAH2
SIK1
SIRT6
SOX14
SPSB4
SRRD
TARDBP
TIMELESS
TOP2A
TP53
UBE3A
USP2
USP7
USP9X
ZFHX3
AARS1
ABCA3
ABCC6
ABCC9
ABCD4
ABCG5
ABCG8
ACADM
ACADS
ACADSB
ACADVL
ACAT1
ACTA1
ACTA2
ACTC1
ACTN2
ACVRL1
ACY1
ADAM22
ADAMTS13
ADCY6
ADGRG1
ADNP
AGO2
AGR2
AGRN
AHI1
AIFM1
AK9
ALAS2
ALG12
ALK
ALMS1
ALPL
AMER1
ANG
ANKRD1
ANXA11
AP3D1
APOB
ARL13B
ARL3
ARMC9
ARSL
ARX
ASAH1
ASCL1
ASXL1
ATP11A
ATP13A3
ATP1A2
ATP1A3
ATP5F1A
ATP5F1B
ATP5F1D
ATP5F1E
ATP5MK
ATP6V1B2
ATPAF1
ATPAF2
ATRX
ATXN2
B3GALT6
B9D1
B9D2
BAG3
BAG5
BANF1
BAP1
BCHE
BCOR
BICD2
BMPER
BMPR2
BOLA3
BRAT1
BTD
BTNL2
BUB1
BUB1B
BUB3
CA5A
CABP4
CACNA1A
CACNA1H
CACNA1S
CAMK2B
CAP2
CASK
CASR
CAV1
CBY1
CC2D2A
CCN2
CCNF
CCR6
CDC45
CDC6
CDKL5
CDON
CDT1
CEP104
CEP120
CEP290
CEP41
CEP57
CFAP410
CFL2
CFTR
CHAT
CHCHD10
CHMP2B
CHRNA1
CHRNA2
CHRNA4
CHRNB1
CHRND
CHRNE
CISD2
CITED2
CIZ1
CLCN7
CLCNKB
CLN3
CLN5
CLN6
CLN8
CLPB
CNTNAP1
CNTNAP2
COA6
COA8
COL12A1
COL13A1
COL1A2
COL25A1
COL2A1
COL4A5
COL4A6
COL6A1
COL6A2
COL6A3
COLQ
COPA
COQ7
COX11
COX7B
CPLANE1
CPT2
CREBBP
CRIPTO
CRLF1
CRLS1
CRYAB
CSF2RA
CSF2RB
CSPP1
CSRP3
CTSD
CYB5A
CYB5R3
D2HGDH
DAO
DBH
DCTN1
DDC
DEPDC5
DES
DHX16
DISC1
DISP1
DLL1
DMD
DMPK
DNA2
DNAAF3
DNAJB4
DNAJB6
DNAJC21
DNAJC5
DNASE1L3
DOK7
DOLK
DPAGT1
DPM1
DPM2
DPP9
DSC2
DSG2
DSP
DST
DYNC2LI1
DZIP1L
ECHS1
EDA
EDN1
EFTUD2
EIF2AK4
EIF4A2
ELN
ENG
ENPP1
EOMES
EP300
EPHA4
EPHB4
EPOR
ERBB4
ERF
ERGIC1
ETFA
ETFB
ETFDH
FAM13A
FAM149B1
FAM20C
FARS2
FARSB
FBN1
FBP1
FDX2
FGF13
FGF8
FGFR1
FGFR2
FGFR3
FHL2
FIG4
FIP1L1
FKRP
FKTN
FLNA
FLNC
FOXE3
FOXF1
FOXH1
FOXP3
FUS
FZR1
GAA
GABBR2
GABRA1
GABRB3
GABRG2
GALC
GAS1
GATA4
GATA5
GATA6
GATAD1
GBA1
GCSH
GET3
GJA5
GLA
GLE1
GLI2
GLRA1
GLS
GLT8D1
GLUL
GMNN
GNAI3
GNAS
GNB2
GOSR2
GPHN
GRIK2
GRIN1
GRN
GTPBP3
GYG1
HACD1
HACE1
HAND2
HBB
HCCS
HDAC4
HDAC9
HERC2
HEY2
HLA-B
HLA-DPB1
HLA-DRB1
HLCS
HMGCL
HMGCR
HNRNPA1
HNRNPK
HOXA1
HSPD1
HSPG2
HTRA2
HYLS1
IDH1
IFIH1
IFNG
IFT52
IFT74
IFT81
IGHMBP2
IKZF1
IL12B
IL1RN
IL6ST
INPP5E
IPO8
IRAK1
IRF2BP2
IRF5
IRF6
ISCU
ITGA3
JAK2
JPH2
JRK
KAT6A
KAT6B
KATNB1
KATNIP
KCNA1
KCNA5
KCNE1
KCNE2
KCNJ11
KCNJ2
KCNJ3
KCNJ5
KCNJ6
KCNQ1
KCNQ2
KCNQ3
KCNT1
KIAA0586
KIAA0753
KIF20A
KIF5A
KIF7
KIT
KLHL24
KLHL41
KLHL7
KRT16
KRT17
KRT6A
KRT6B
LAMA2
LAMA3
LAMA4
LAMB2
LAMB3
LAMC2
LBX1
LDB3
LDLR
LDLRAP1
LGI4
LIAS
LIFR
LIN28B
LMNA
LMO1
LMOD2
LMOD3
LONP1
LOX
LRP12
LRP4
LRPPRC
LTBP3
LYRM4
LYRM7
MAPT
MARS1
MAT2A
MATR3
MCCC1
MECP2
MEGF10
MFAP5
MFSD8
MGAT2
MGME1
MINPP1
MKRN3
MKS1
MLX
MMAA
MMAB
MMACHC
MMUT
MOGS
MPC1
MPV17
MRPL3
MRPL39
MSX1
MT-ATP6
MT-ATP8
MT-CYB
MT-ND1
MT-ND2
MT-ND3
MT-ND4
MT-ND5
MT-ND6
MT-TE
MT-TK
MT-TL1
MT-TN
MT-TS1
MT-TV
MT-TW
MTHFR
MTM1
MTR
MUC5B
MUSK
MYBPC3
MYCN
MYH11
MYH6
MYH7
MYL1
MYL2
MYL3
MYL4
MYLK
MYO1H
MYO9A
MYOZ2
MYPN
NAA10
NABP1
NACC1
NAGS
NALCN
NAXE
NDE1
NDN
NDUFA11
NDUFA2
NDUFA6
NDUFA8
NDUFAF2
NDUFB11
NDUFS1
NDUFS2
NDUFS4
NDUFS6
NDUFS8
NDUFV1
NEB
NECTIN1
NEFH
NEK1
NEMF
NEXN
NFIX
NGLY1
NHLRC2
NKX2-5
NKX2-6
NOD2
NODAL
NPAP1
NPHP1
NPM1
NPPA
NRXN1
NTNG1
NUMA1
NUP155
NUP214
OCA2
OFD1
OPA1
OPTN
ORC1
ORC4
ORC6
OTX2
OXCT1
P4HTM
PAM16
PARN
PCCA
PCCB
PCK1
PCSK9
PDE6D
PDHA1
PEX13
PEX5
PFN1
PGM1
PHOX2B
PI4KA
PIBF1
PIEZO2
PIGA
PIGT
PITX2
PKHD1
PKP2
PLA2G6
PLAA
PLCB4
PLCH1
PLEC
PLN
PLPBP
PLXND1
PMM2
PNKD
PNPLA2
POLG
POLG2
POMT1
PON1
PON2
PON3
POT1
PPCS
PPP1R21
PPT1
PRDM16
PRKAG2
PRKAR1A
PRKCSH
PRNP
PRPH
PRRT2
PRRX1
PSAP
PSAT1
PSEN1
PSEN2
PTCH1
PTF1A
PUF60
PURA
PWAR1
PWRN1
PYGM
RAF1
RANBP2
RAP1GDS1
RAPSN
RARA
RARS2
RBM10
RBM20
REEP1
RELN
RET
RHAG
RHCE
RHD
RNF125
RNF13
RNU4ATAC
RPGRIP1L
RPL3L
RPS26
RPS28
RRM2B
RTEL1
RUNX2
RYR1
SAT1
SATB2
SBDS
SCN1B
SCN2A
SCN2B
SCN3B
SCN4A
SCN4B
SCN5A
SCN8A
SCNN1A
SCNN1B
SCNN1G
SCO1
SCO2
SCYL2
SDCCAG8
SDHA
SELENON
SEPSECS
SERPINA1
SERPING1
SERPINH1
SETBP1
SETD2
SFTPA1
SFTPA2
SFTPB
SFTPC
SGCD
SH2B3
SH3TC2
SHH
SIX3
SKI
SLC12A3
SLC18A3
SLC1A3
SLC22A5
SLC25A1
SLC25A12
SLC25A15
SLC25A20
SLC25A3
SLC25A4
SLC2A1
SLC2A10
SLC31A1
SLC34A2
SLC35A1
SLC39A8
SLC52A3
SLC5A7
SLC6A5
SLC6A9
SMAD2
SMAD3
SMAD4
SMARCAL1
SMC1A
SMC5
SMPD1
SNAP25
SNORD115-1
SNORD116-1
SNRPN
SNX10
SOD1
SOX9
SPP1
SQSTM1
SRP54
SRPX2
SSR4
STAG2
STAT2
STAT3
STAT4
STAT5B
STIL
STING1
STN1
STT3B
STX16
SUCLG1
SUFU
SURF1
SYT1
SYT2
TAF15
TAF1A
TAFAZZIN
TBC1D24
TBK1
TBL1XR1
TBR1
TBX20
TBX4
TCAP
TCF4
TCIRG1
TCTN1
TCTN2
TCTN3
TECPR2
TERC
TERT
TET2
TFAM
TFG
TGFB2
TGFB3
TGFBR1
TGFBR2
TGIF1
THSD4
TINF2
TK2
TLK2
TLL1
TMEM107
TMEM126B
TMEM138
TMEM216
TMEM218
TMEM231
TMEM237
TMEM67
TMPO
TNFSF11
TNNC1
TNNI3
TNNT2
TOE1
TOGARAM1
TOPORS
TP63
TP73
TPI1
TPM1
TPM2
TPM3
TPP1
TRAK1
TREM2
TRIP11
TRIP13
TRMT10C
TRMT5
TRMU
TRPM4
TRPV6
TSC1
TSC2
TSEN15
TSEN2
TSEN34
TSEN54
TSFM
TSPYL1
TTC19
TTN
TUBB4A
TWNK
TXNRD2
UBA1
UBE3B
UBQLN2
UNC13A
UQCRC2
UQCRFS1
VAMP1
VAPB
VCL
VCP
VEZF1
VPS33A
WAC
WAS
WDR45B
WFS1
WIPF1
XPNPEP2
YARS2
ZBTB16
ZC4H2
ZFPM2
ZIC2
ZIC3
ZMPSTE24
ZNF423
BHLHE41
NPAS2
ATR
CHEK1
DELEC1
WDR5
ATF2
AVP
CARM1
CHD9
CPT1A
CREB1
CREM
CRTC2
CRTC3
CUL1
DBP
ELOVL3
F7
HELZ2
HIF1A
KLF15
MED1
MEF2C
MEF2D
NAMPT
NCOA1
NCOA2
NCOA6
NCOR1
NFIL3
NR3C1
NRIP1
RAI1
RPS27A
RXRA
SERPINE1
SIRT1
SKP1
SMARCD3
SREBF1
TBL1X
TGS1
UBA52
UBB
UBC
USP46
AANAT
ADA
ADIPOQ
AGRP
AHCY
AHR
ARNT
ARNT2
ATF4
ATF5
BTBD9
CARTPT
CAVIN3
CDK4
CHRM1
CIART
CLDN4
CRX
CST3
DDX5
DHX9
DRD1
DRD3
DYRK1A
EGR1
EGR3
FAS
GFPT1
HCRTR1
HDAC1
HDAC2
HEBP1
HNF1B
HNRNPU
HOMER1
HS3ST2
HTR7
ID3
ID4
IL6
JUN
JUND
KCND2
KCNH7
KCNMA1
KDM5A
KLF9
KMT2A
LEP
LGR4
MC3R
METTL3
MTNR1A
MTTP
MYBBP1A
NAGLU
NGFR
NMS
NOS2
NPY2R
NTRK1
NTRK3
OGT
PAX4
PRF1
PRKG2
PRMT5
PROK1
PROK2
PROKR1
PROKR2
PTEN
RELB
SETX
SLC6A4
SLC9A3
STAR
SUV39H1
SUV39H2
TH
TNFRSF11A
TOP1
TPH1
TPH2
TYMS
UTS2
UTS2R
