# Supplementary material for: Integrative multi-omics and machine learning identify CHRNA1 putative circadian-immune hub in COPD
Source: PLoS One. 2026 Jul 31;21(7):e0353838. doi: 10.1371/journal.pone.0353838 (PMC13426952; doi:10.1371/journal.pone.0353838)
Supplement: S1 File — (ZIP) [file pone.0353838.s002.zip]

Archive with 8 entries (7 files):
- S2_Code/S2_Code.R
- S2_Code/c2.cp.kegg.Hs.symbols.gmt
- S2_Code/merge.normalize.txt
- S2_Code/ref.txt
- S2_Code/rhythm15.msvmRFE.R
- S2_Code/rhythm29.CIBERSORT.R
- S2_Code/singel cell.R
- S2_Code/
