# Supplementary material for: Integrative multi-omics and machine learning identify CHRNA1 putative circadian-immune hub in COPD
Source: PLoS One. 2026 Jul 31;21(7):e0353838. doi: 10.1371/journal.pone.0353838 (PMC13426952; doi:10.1371/journal.pone.0353838)
Supplement: S1 File — (ZIP) [file pone.0353838.s002.zip › S2_Code/S2_Code.R]

if (!requireNamespace("BiocManager", quietly = TRUE))
  install.packages("BiocManager")

library(GEOquery)
library(limma)
library(sva)
library(ggplot2)
library(ggpubr)
library(pheatmap)
library(corrplot)
library(VennDiagram)
library(glmnet)
library(e1071)
library(randomForest)
library(pROC)
library(rms)
library(reshape2)
library(clusterProfiler)
library(org.Hs.eg.db)
library(enrichplot)

# ==============================================================================
# GEO Data Download and Processing
# ==============================================================================

download_single_geo <- function(gse_id) {
  gse <- getGEO(gse_id, GSEMatrix = TRUE)
  expr_raw <- exprs(gse[[1]])
  pheno <- pData(phenoData(gse[[1]]))
  return(list(expr = expr_raw, pheno = pheno))
}

preprocess_expression <- function(expr_matrix) {
  qx <- as.numeric(quantile(expr_matrix, c(0, 0.25, 0.5, 0.75, 0.99, 1.0), na.rm = TRUE))
  LogC <- ((qx[5] > 100) || ((qx[6] - qx[1]) > 50 && qx[2] > 0))
  if (LogC) {
    expr_matrix[expr_matrix < 0] <- 0
    expr_matrix <- log2(expr_matrix + 1)
  }
  expr_norm <- normalizeBetweenArrays(expr_matrix)
  return(expr_norm)
}

extract_group_info <- function(pheno) {
  group_info <- as.character(pheno$source_name_ch1)
  is_copd <- grepl("COPD|emphysema", group_info, ignore.case = TRUE)
  is_control <- grepl("control|healthy", group_info, ignore.case = TRUE)
  copd_samples <- rownames(pheno)[is_copd]
  control_samples <- rownames(pheno)[is_control]
  return(list(copd = copd_samples, control = control_samples))
}

download_multiple_geo <- function(gse_list) {
  all_datasets <- list()
  for (gse_id in gse_list) {
    geo_data <- download_single_geo(gse_id)
    expr_raw <- geo_data$expr
    pheno <- geo_data$pheno
    group_info <- extract_group_info(pheno)
    selected_samples <- c(group_info$control, group_info$copd)
    expr_selected <- expr_raw[, selected_samples, drop = FALSE]
    expr_norm <- preprocess_expression(expr_selected)
    all_datasets[[gse_id]] <- list(
      expr = expr_norm,
      copd_samples = group_info$copd,
      control_samples = group_info$control
    )
  }
  return(all_datasets)
}

merge_and_output <- function(all_datasets) {
  gene_lists <- lapply(all_datasets, function(x) rownames(x$expr))
  common_genes <- Reduce(intersect, gene_lists)
  
  merged_expr <- NULL
  batch_vector <- c()
  group_vector <- c()
  sample_names <- c()
  
  for (i in seq_along(all_datasets)) {
    gse_id <- names(all_datasets)[i]
    expr <- all_datasets[[i]]$expr[common_genes, ]
    n_control <- length(all_datasets[[i]]$control_samples)
    n_copd <- length(all_datasets[[i]]$copd_samples)
    
    colnames(expr) <- paste0(gse_id, "_", colnames(expr))
    
    if (is.null(merged_expr)) {
      merged_expr <- expr
    } else {
      merged_expr <- cbind(merged_expr, expr)
    }
    
    batch_vector <- c(batch_vector, rep(i, n_control + n_copd))
    group_vector <- c(group_vector, rep("Control", n_control), rep("Treat", n_copd))
    sample_names <- c(sample_names, colnames(expr))
  }
  
  out_pre <- rbind(id = paste0(sample_names, "_", group_vector), merged_expr)
  write.table(out_pre, file = "merge.preNorm.txt", sep = "\t", quote = FALSE, col.names = FALSE)
  
  merged_corrected <- ComBat(merged_expr, batch = batch_vector, 
                             par.prior = TRUE, mod = model.matrix(~group_vector))
  
  out_post <- rbind(id = paste0(sample_names, "_", group_vector), merged_corrected)
  write.table(out_post, file = "merge.normalize.txt", sep = "\t", quote = FALSE, col.names = FALSE)
  
  return(list(expr = merged_corrected, group = group_vector, batch = batch_vector))
}

# ==============================================================================
# PCA plot
# ==============================================================================

plot_pca <- function(inputFile, outFile, titleName) {
  rt <- read.table(inputFile, header = TRUE, sep = "\t", check.names = FALSE, row.names = 1)
  data <- t(rt)
  Project <- gsub("(.*?)\\_.*", "\\1", rownames(data))
  
  data.pca <- prcomp(data)
  pcaPredict <- predict(data.pca)
  PCA <- data.frame(PC1 = pcaPredict[, 1], PC2 = pcaPredict[, 2], Type = Project)
  
  pdf(file = outFile, width = 5.5, height = 4.25)
  p <- ggscatter(data = PCA, x = "PC1", y = "PC2", color = "Type", shape = "Type",
                 ellipse = TRUE, ellipse.type = "norm", ellipse.border.remove = FALSE, 
                 ellipse.alpha = 0.1, size = 2, main = titleName, legend = "right") +
    theme(plot.margin = unit(rep(1.5, 4), 'lines'), plot.title = element_text(hjust = 0.5))
  print(p)
  dev.off()
}

# ==============================================================================
# Differential expression analysis
# ==============================================================================

run_differential_analysis <- function(inputFile = "merge.normalize.txt", 
                                      logFCfilter = 0.585, 
                                      adj.P.Val.Filter = 0.05) {
  rt <- read.table(inputFile, header = TRUE, sep = "\t", check.names = FALSE)
  rt <- as.matrix(rt)
  rownames(rt) <- rt[, 1]
  exp <- rt[, 2:ncol(rt)]
  dimnames <- list(rownames(exp), colnames(exp))
  data <- matrix(as.numeric(as.matrix(exp)), nrow = nrow(exp), dimnames = dimnames)
  data <- avereps(data)
  
  Type <- gsub("(.*)\\_(.*)\\_(.*)", "\\3", colnames(data))
  data <- data[, order(Type)]
  Project <- gsub("(.+)\\_(.+)\\_(.+)", "\\1", colnames(data))
  Type <- gsub("(.*)\\_(.*)\\_(.*)", "\\3", colnames(data))
  colnames(data) <- gsub("(.+)\\_(.+)\\_(.+)", "\\2", colnames(data))
  
  design <- model.matrix(~0 + factor(Type))
  colnames(design) <- c("Control", "Treat")
  fit <- lmFit(data, design)
  cont.matrix <- makeContrasts(Treat - Control, levels = design)
  fit2 <- contrasts.fit(fit, cont.matrix)
  fit2 <- eBayes(fit2)
  
  allDiff <- topTable(fit2, adjust = 'fdr', number = 200000)
  allDiffOut <- rbind(id = colnames(allDiff), allDiff)
  write.table(allDiffOut, file = "all.txt", sep = "\t", quote = FALSE, col.names = FALSE)
  
  diffSig <- allDiff[with(allDiff, (abs(logFC) > logFCfilter & adj.P.Val < adj.P.Val.Filter)), ]
  diffSigOut <- rbind(id = colnames(diffSig), diffSig)
  write.table(diffSigOut, file = "diff.txt", sep = "\t", quote = FALSE, col.names = FALSE)
  
  diffGeneExp <- data[row.names(diffSig), ]
  diffGeneExpOut <- rbind(id = paste0(colnames(diffGeneExp), "_", Type), diffGeneExp)
  write.table(diffGeneExpOut, file = "diffGeneExp.txt", sep = "\t", quote = FALSE, col.names = FALSE)
  
  geneNum <- 50
  diffUp <- diffSig[diffSig$logFC > 0, ]
  diffDown <- diffSig[diffSig$logFC < 0, ]
  geneUp <- row.names(diffUp)[1:min(nrow(diffUp), geneNum)]
  geneDown <- row.names(diffDown)[1:min(nrow(diffDown), geneNum)]
  hmExp <- data[c(geneUp, geneDown), ]
  
  names(Type) <- colnames(data)
  Type_anno <- as.data.frame(Type)
  Type_anno <- cbind(Project, Type_anno)
  
  pdf(file = "heatmap.pdf", width = 10, height = 7)
  pheatmap(hmExp, annotation_col = Type_anno, 
           color = colorRampPalette(c("blue2", "white", "red2"))(50),
           cluster_cols = FALSE, show_colnames = FALSE, scale = "row",
           fontsize = 8, fontsize_row = 5.5, fontsize_col = 8)
  dev.off()
  
  Sig <- ifelse((allDiff$adj.P.Val < adj.P.Val.Filter) & (abs(allDiff$logFC) > logFCfilter),
                ifelse(allDiff$logFC > logFCfilter, "Up", "Down"), "Not")
  rt_vol <- mutate(allDiff, Sig = Sig)
  p <- ggplot(rt_vol, aes(logFC, -log10(adj.P.Val))) +
    geom_point(aes(col = Sig)) +
    scale_color_manual(values = c("blue2", "grey", "red2")) +
    labs(title = " ") +
    theme(plot.title = element_text(size = 16, hjust = 0.5, face = "bold"))
  pdf(file = "vol.pdf", width = 5.5, height = 4.5)
  print(p)
  dev.off()
  
  return(diffSig)
}

# ==============================================================================
# Get rhythm genes and generate Venn diagram
# ==============================================================================

get_rhythm_genes <- function() {
  allFiles <- list.files(pattern = "*.grp$")
  geneVec <- c()
  for (file in allFiles) {
    geneRT <- read.table(file, header = TRUE, sep = "\t", check.names = FALSE)
    geneName <- as.vector(geneRT[, 1])
    geneVec <- c(geneVec, geneName)
  }
  unique_genes <- unique(geneVec)
  write.table(unique_genes, file = "Rhythm.genes.txt", sep = "\t", 
              quote = FALSE, row.names = FALSE, col.names = FALSE)
  return(unique_genes)
}

plot_venn <- function(diffFile = "diff.txt", rhythmFile = "Rhythm.genes.txt") {
  geneList <- list()
  
  rt <- read.table(diffFile, header = TRUE, sep = "\t", check.names = FALSE)
  geneNames <- as.vector(rt[, 1])
  geneNames <- gsub("^ | $", "", geneNames)
  geneList[["DEG"]] <- unique(geneNames)
  
  rt <- read.table(rhythmFile, header = FALSE, sep = "\t", check.names = FALSE)
  geneNames <- as.vector(rt[, 1])
  geneNames <- gsub("^ | $", "", geneNames)
  geneList[["Rhythm"]] <- unique(geneNames)
  
  venn.plot <- venn.diagram(geneList, filename = NULL, fill = c("cornflowerblue", "darkorchid1"),
                            scaled = FALSE, cat.pos = c(-1, 1), cat.col = c("cornflowerblue", "darkorchid1"),
                            cat.cex = 1.2)
  pdf(file = "venn.pdf", width = 5, height = 5)
  grid.draw(venn.plot)
  dev.off()
  
  interGenes <- Reduce(intersect, geneList)
  write.table(interGenes, file = "Rhythm.diffGenes.txt", sep = "\t", 
              quote = FALSE, col.names = FALSE, row.names = FALSE)
  return(interGenes)
}

# ==============================================================================
# Correlation analysis
# ==============================================================================

plot_correlation <- function(expFile = "merge.normalize.txt", 
                             geneFile = "Rhythm.diffGenes.txt") {
  rt <- read.table(expFile, header = TRUE, sep = "\t", check.names = FALSE)
  rt <- as.matrix(rt)
  rownames(rt) <- rt[, 1]
  exp <- rt[, 2:ncol(rt)]
  dimnames <- list(rownames(exp), colnames(exp))
  data <- matrix(as.numeric(as.matrix(exp)), nrow = nrow(exp), dimnames = dimnames)
  data <- avereps(data)
  
  geneRT <- read.table(geneFile, header = FALSE, sep = "\t", check.names = FALSE)
  sameGene <- intersect(as.vector(geneRT[, 1]), row.names(data))
  data <- data[sameGene, ]
  
  Type <- gsub("(.*)\\_(.*)\\_(.*)", "\\3", colnames(data))
  data <- data[, order(Type)]
  Type <- gsub("(.*)\\_(.*)\\_(.*)", "\\3", colnames(data))
  names(Type) <- colnames(data)
  Type_anno <- as.data.frame(Type)
  
  pdf(file = "heatmap_rhythm.pdf", width = 8, height = 5)
  pheatmap(data, annotation_col = Type_anno,
           color = colorRampPalette(c(rep("blue", 3), "white", rep("red", 3)))(50),
           cluster_cols = FALSE, show_colnames = FALSE, scale = "row",
           fontsize = 7, fontsize_row = 7, fontsize_col = 7)
  dev.off()
  
  group <- gsub("(.*)\\_(.*)\\_(.*)", "\\3", colnames(data))
  rt_cor <- data[, group == "Treat", drop = FALSE]
  rt_cor <- t(rt_cor)
  M <- cor(rt_cor)
  res1 <- cor.mtest(rt_cor, conf.level = 0.95)
  
  pdf(file = "corrplot.pdf", width = 6, height = 6)
  corrplot(M, type = "upper", method = "circle",
           col = colorRampPalette(c('blue', 'white', 'red'), alpha = TRUE)(100),
           tl.pos = "lt", p.mat = res1$p, insig = "label_sig",
           sig.level = c(.001, .01, .05), pch.cex = 0.85)
  corrplot(M, type = "lower", add = TRUE, method = "number",
           col = colorRampPalette(c('blue', 'white', 'red'), alpha = TRUE)(100),
           tl.pos = "n", cl.pos = "n", diag = FALSE, number.cex = 0.6)
  dev.off()
}

# ==============================================================================
# GO enrichment analysis
# ==============================================================================

run_GO_enrichment <- function(geneFile = "Rhythm.diffGenes.txt",
                              pvalueFilter = 0.05,
                              adjPvalFilter = 0.05) {
  rt <- read.table(geneFile, header = FALSE, sep = "\t", check.names = FALSE)
  genes <- unique(as.vector(rt[, 1]))
  
  entrezIDs <- mget(genes, org.Hs.egSYMBOL2EG, ifnotfound = NA)
  entrezIDs <- as.character(entrezIDs)
  rt <- cbind(rt, entrezIDs)
  rt <- rt[rt[, "entrezIDs"] != "NA", ]
  gene <- rt$entrezID
  
  kk <- enrichGO(gene = gene, OrgDb = org.Hs.eg.db, pvalueCutoff = 1, 
                 qvalueCutoff = 1, ont = "all", readable = TRUE)
  GO <- as.data.frame(kk)
  GO <- GO[(GO$pvalue < pvalueFilter & GO$p.adjust < adjPvalFilter), ]
  write.table(GO, file = "GO.txt", sep = "\t", quote = FALSE, row.names = FALSE)
  
  colorSel <- ifelse(adjPvalFilter > 0.05, "pvalue", "p.adjust")
  
  pdf(file = "barplot_GO.pdf", width = 9, height = 7)
  bar <- barplot(kk, drop = TRUE, showCategory = 10, label_format = 100,
                 split = "ONTOLOGY", color = colorSel) + facet_grid(ONTOLOGY ~ ., scale = 'free')
  print(bar)
  dev.off()
  
  pdf(file = "bubble_GO.pdf", width = 9, height = 7)
  bub <- dotplot(kk, showCategory = 10, orderBy = "GeneRatio", label_format = 100,
                 split = "ONTOLOGY", color = colorSel) + facet_grid(ONTOLOGY ~ ., scale = 'free')
  print(bub)
  dev.off()
  
  return(GO)
}

# ==============================================================================
# KEGG enrichment analysis
# ==============================================================================

run_KEGG_enrichment <- function(geneFile = "Rhythm.diffGenes.txt",
                                pvalueFilter = 0.05,
                                adjPvalFilter = 0.05) {
  rt <- read.table(geneFile, header = FALSE, sep = "\t", check.names = FALSE)
  genes <- unique(as.vector(rt[, 1]))
  
  entrezIDs <- mget(genes, org.Hs.egSYMBOL2EG, ifnotfound = NA)
  entrezIDs <- as.character(entrezIDs)
  rt <- cbind(rt, entrezIDs)
  colnames(rt)[1] <- "gene"
  rt <- rt[rt[, "entrezIDs"] != "NA", ]
  gene <- rt$entrezID
  
  kk <- enrichKEGG(gene = gene, organism = "hsa", pvalueCutoff = 1, qvalueCutoff = 1)
  kk@result$Description <- gsub(" - Homo sapiens \\(human\\)", "", kk@result$Description)
  KEGG <- as.data.frame(kk)
  KEGG$geneID <- as.character(sapply(KEGG$geneID, function(x) {
    paste(rt$gene[match(strsplit(x, "/")[[1]], as.character(rt$entrezID))], collapse = "/")
  }))
  KEGG <- KEGG[(KEGG$pvalue < pvalueFilter & KEGG$p.adjust < adjPvalFilter), ]
  write.table(KEGG, file = "KEGG.txt", sep = "\t", quote = FALSE, row.names = FALSE)
  
  colorSel <- ifelse(adjPvalFilter > 0.05, "pvalue", "p.adjust")
  showNum <- min(30, nrow(KEGG))
  
  pdf(file = "barplot_KEGG.pdf", width = 8, height = 7)
  barplot(kk, drop = TRUE, showCategory = showNum, label_format = 100, color = colorSel)
  dev.off()
  
  pdf(file = "bubble_KEGG.pdf", width = 8, height = 7)
  dotplot(kk, showCategory = showNum, orderBy = "GeneRatio", label_format = 100, color = colorSel)
  dev.off()
  
  return(KEGG)
}

# ==============================================================================
# LASSO feature selection
# ==============================================================================

run_lasso <- function(expFile = "merge.normalize.txt", 
                      geneFile = "Rhythm.diffGenes.txt") {
  rt <- read.table(expFile, header = TRUE, sep = "\t", check.names = FALSE)
  rt <- as.matrix(rt)
  rownames(rt) <- rt[, 1]
  exp <- rt[, 2:ncol(rt)]
  dimnames <- list(rownames(exp), colnames(exp))
  data <- matrix(as.numeric(as.matrix(exp)), nrow = nrow(exp), dimnames = dimnames)
  data <- avereps(data)
  
  geneRT <- read.table(geneFile, header = FALSE, sep = "\t", check.names = FALSE)
  data <- data[as.vector(geneRT[, 1]), , drop = FALSE]
  rt <- t(data)
  
  x <- as.matrix(rt)
  y <- gsub("(.*)\\_(.*)\\_(.*)", "\\3", row.names(rt))
  fit <- glmnet(x, y, family = "binomial", alpha = 1)
  
  pdf(file = "lasso.pdf", width = 6, height = 5.5)
  plot(fit)
  dev.off()
  
  cvfit <- cv.glmnet(x, y, family = "binomial", alpha = 1, type.measure = 'deviance', nfolds = 10)
  pdf(file = "cvfit.pdf", width = 6, height = 5.5)
  plot(cvfit)
  dev.off()
  
  coef <- coef(fit, s = cvfit$lambda.min)
  index <- which(coef != 0)
  lassoGene <- row.names(coef)[index]
  lassoGene <- lassoGene[-1]
  write.table(lassoGene, file = "LASSO.gene.txt", sep = "\t", 
              quote = FALSE, row.names = FALSE, col.names = FALSE)
  
  return(lassoGene)
}

# ==============================================================================
# SVM-RFE feature selection
# ==============================================================================

run_svm_rfe <- function(expFile = "merge.normalize.txt", 
                        geneFile = "Rhythm.diffGenes.txt") {
  source("rhythm15.msvmRFE.R")
  
  rt <- read.table(expFile, header = TRUE, sep = "\t", check.names = FALSE)
  rt <- as.matrix(rt)
  rownames(rt) <- rt[, 1]
  exp <- rt[, 2:ncol(rt)]
  dimnames <- list(rownames(exp), colnames(exp))
  data <- matrix(as.numeric(as.matrix(exp)), nrow = nrow(exp), dimnames = dimnames)
  data <- avereps(data)
  
  geneRT <- read.table(geneFile, header = FALSE, sep = "\t", check.names = FALSE)
  data <- data[as.vector(geneRT[, 1]), , drop = FALSE]
  data <- as.data.frame(t(data))
  
  group <- gsub("(.*)\\_(.*)\\_(.*)", "\\3", row.names(data))
  data <- cbind(group, data)
  data$group <- factor(data$group, levels = c("Control", "Treat"))
  
  svmRFE(data, k = 10, halve.above = 50)
  nfold <- 10
  geneNum <- nrow(data)
  folds <- rep(1:nfold, len = geneNum)[sample(geneNum)]
  folds <- lapply(1:nfold, function(x) which(folds == x))
  results <- lapply(folds, svmRFE.wrap, data, k = 10, halve.above = 50)
  
  top.features <- WriteFeatures(results, data, save = FALSE)
  write.table(top.features, file = "feature_svm.txt", sep = "\t", quote = FALSE, row.names = FALSE)
  
  num <- ifelse((ncol(data) - 1) > 30, 30, (ncol(data) - 1))
  featsweep <- lapply(1:num, FeatSweep.wrap, results, data)
  
  no.info <- min(prop.table(table(data[, 1])))
  errors <- sapply(featsweep, function(x) ifelse(is.null(x), NA, x$error))
  
  pdf(file = "errors.pdf", width = 5, height = 5)
  PlotErrors(errors, no.info = no.info)
  dev.off()
  
  pdf(file = "accuracy.pdf", width = 5, height = 5)
  Plotaccuracy(1 - errors, no.info = no.info)
  dev.off()
  
  featureGenes <- top.features[1:which.min(errors), 1, drop = FALSE]
  write.table(featureGenes, file = "SVM-RFE.gene.txt", sep = "\t", 
              quote = FALSE, row.names = FALSE, col.names = FALSE)
  
  return(featureGenes)
}

# ==============================================================================
# Random Forest feature selection
# ==============================================================================

run_randomForest <- function(expFile = "merge.normalize.txt", 
                             geneFile = "Rhythm.diffGenes.txt") {
  set.seed(12345)
  
  rt <- read.table(expFile, header = TRUE, sep = "\t", check.names = FALSE)
  rt <- as.matrix(rt)
  rownames(rt) <- rt[, 1]
  exp <- rt[, 2:ncol(rt)]
  dimnames <- list(rownames(exp), colnames(exp))
  data <- matrix(as.numeric(as.matrix(exp)), nrow = nrow(exp), dimnames = dimnames)
  data <- avereps(data)
  
  geneRT <- read.table(geneFile, header = FALSE, sep = "\t", check.names = FALSE)
  data <- data[as.vector(geneRT[, 1]), , drop = FALSE]
  data <- t(data)
  group <- gsub("(.*)\\_(.*)\\_(.*)", "\\3", row.names(data))
  
  rf <- randomForest(as.factor(group) ~ ., data = data, ntree = 500)
  pdf(file = "forest.pdf", width = 6, height = 6)
  plot(rf, main = "Random forest", lwd = 2)
  dev.off()
  
  optionTrees <- which.min(rf$err.rate[, 1])
  rf2 <- randomForest(as.factor(group) ~ ., data = data, ntree = optionTrees)
  
  importance <- importance(x = rf2)
  rfGenes <- names(importance[importance[, "MeanDecreaseGini"] > 10, ])
  write.table(rfGenes, file = "RF.gene.txt", sep = "\t", 
              quote = FALSE, col.names = FALSE, row.names = FALSE)
  
  importance <- importance[order(importance[, "MeanDecreaseGini"], decreasing = TRUE), , drop = FALSE]
  rt_imp <- cbind(row.names(importance), as.data.frame(importance))
  colnames(rt_imp) <- c("ID", "Importance")
  rt_imp$ID <- factor(rt_imp$ID, levels = rev(rt_imp$ID))
  rt_imp$Importance <- as.numeric(rt_imp$Importance)
  
  p <- ggplot(rt_imp, aes(Importance, ID)) + 
    geom_segment(aes(x = 0, xend = Importance, y = ID, yend = ID), color = "grey", cex = 1.5) + 
    geom_point(aes(color = Importance), cex = 3.5) +
    scale_colour_gradient(low = "#5050FFFF", high = "#BB0021FF") + 
    labs(x = "Importance", y = "") +
    theme(axis.text.x = element_text(color = "black", size = 10),
          axis.text.y = element_text(color = "black", size = 10)) +
    theme_bw()
  
  pdf(file = "geneImportance.pdf", width = 5, height = 4.5)
  print(p)
  dev.off()
  
  return(rfGenes)
}

# ==============================================================================
#  Get intersection of three methods
# ==============================================================================

get_intersection_genes <- function() {
  files <- dir()
  files <- grep(".txt$", files, value = TRUE)
  geneList <- list()
  
  for (i in seq_along(files)) {
    inputFile <- files[i]
    if (inputFile == "interGenes.txt") next
    rt <- read.table(inputFile, header = FALSE, sep = "\t", check.names = FALSE)
    geneNames <- as.vector(rt[, 1])
    geneNames <- gsub("^ | $", "", geneNames)
    uniqGene <- unique(geneNames)
    header <- unlist(strsplit(inputFile, "\\."))
    geneList[[header[1]]] <- uniqGene
  }
  
  all_colors <- rainbow(6, alpha = 0.8)
  random_color <- all_colors[sample(length(all_colors), 3)]
  venn.plot <- venn.diagram(geneList, filename = NULL, fill = random_color, scaled = FALSE)
  pdf(file = "venn_features.pdf", width = 5, height = 5)
  grid.draw(venn.plot)
  dev.off()
  
  intersectGenes <- Reduce(intersect, geneList)
  write.table(intersectGenes, file = "interGenes.txt", sep = "\t", 
              quote = FALSE, col.names = FALSE, row.names = FALSE)
  
  return(intersectGenes)
}

# ==============================================================================
# ROC analysis
# ==============================================================================

run_roc_analysis <- function(expFile = "merge.normalize.txt", 
                             geneFile = "interGenes.txt") {
  rt <- read.table(expFile, header = TRUE, sep = "\t", check.names = FALSE, row.names = 1)
  
  y <- gsub("(.*)\\_(.*)\\_(.*)", "\\3", colnames(rt))
  y <- ifelse(y == "Control", 0, 1)
  
  geneRT <- read.table(geneFile, header = FALSE, sep = "\t", check.names = FALSE)
  
  bioCol <- rainbow(nrow(geneRT), s = 0.9, v = 0.9)
  aucText <- c()
  
  pdf(file = "ROC.genes.pdf", width = 5.5, height = 5)
  for (k in seq_len(nrow(geneRT))) {
    x <- as.vector(geneRT[k, 1])
    roc1 <- roc(y, as.numeric(rt[x, ]))
    if (k == 1) {
      plot(roc1, print.auc = FALSE, col = bioCol[k], legacy.axes = TRUE, 
           main = "", lwd = 3)
    } else {
      plot(roc1, print.auc = FALSE, col = bioCol[k], legacy.axes = TRUE, 
           main = "", add = TRUE, lwd = 3)
    }
    aucText <- c(aucText, paste0(x, ", AUC=", sprintf("%.3f", roc1$auc[1])))
  }
  legend("bottomright", aucText, lwd = 3, bty = "n", cex = 1, 
         col = bioCol[1:(ncol(rt) - 1)])
  dev.off()
  
  rt_model <- rt[as.vector(geneRT[, 1]), ]
  rt_model <- as.data.frame(t(rt_model))
  logit <- glm(y ~ ., family = binomial(link = 'logit'), data = rt_model)
  pred <- predict(logit, newx = rt_model)
  
  roc1 <- roc(y, as.numeric(pred))
  ci1 <- ci.auc(roc1, method = "bootstrap")
  ciVec <- as.numeric(ci1)
  
  pdf(file = "ROC.model.pdf", width = 5.5, height = 5)
  plot(roc1, print.auc = TRUE, col = "red", legacy.axes = TRUE, main = "Model", lwd = 3)
  text(0.39, 0.43, paste0("95% CI: ", sprintf("%.03f", ciVec[1]), "-", 
                          sprintf("%.03f", ciVec[3])), col = "red")
  dev.off()
  
  return(list(auc = roc1$auc, ci = ciVec))
}

# ==============================================================================
# Nomogram
# ==============================================================================

run_nomogram <- function(expFile = "merge.normalize.txt", 
                         geneFile = "interGenes.txt") {
  data <- read.table(expFile, header = TRUE, sep = "\t", check.names = FALSE, row.names = 1)
  geneRT <- read.table(geneFile, header = FALSE, sep = "\t", check.names = FALSE)
  data <- data[as.vector(geneRT[, 1]), ]
  data <- t(data)
  group <- gsub("(.*)\\_(.*)\\_(.*)", "\\3", row.names(data))
  rt <- cbind(as.data.frame(data), Type = group)
  
  ddist <- datadist(rt)
  options(datadist = "ddist")
  lrmModel <- lrm(Type ~ ., data = rt, x = TRUE, y = TRUE)
  
  nomo <- nomogram(lrmModel, fun = plogis,
                   fun.at = c(0.001, 0.1, 0.3, 0.5, 0.7, 0.9, 0.99),
                   lp = FALSE, funlabel = "Risk of Disease")
  pdf(file = "Nomo.pdf", width = 8, height = 6)
  plot(nomo)
  dev.off()
  
  cali <- calibrate(lrmModel, method = "boot", B = 1000)
  pdf(file = "Calibration.pdf", width = 5.5, height = 5.5)
  plot(cali, xlab = "Predicted probability", ylab = "Actual probability", sub = FALSE)
  dev.off()
  
  return(lrmModel)
}

# ==============================================================================
#  Boxplot for signature gene expression
# ==============================================================================

plot_expression_boxplot <- function(expFile = "merge.normalize.txt", 
                                    geneFile = "interGenes.txt") {
  rt <- read.table(expFile, header = TRUE, sep = "\t", check.names = FALSE)
  rt <- as.matrix(rt)
  rownames(rt) <- rt[, 1]
  exp <- rt[, 2:ncol(rt)]
  dimnames <- list(rownames(exp), colnames(exp))
  data <- matrix(as.numeric(as.matrix(exp)), nrow = nrow(exp), dimnames = dimnames)
  data <- avereps(data)
  
  geneRT <- read.table(geneFile, header = FALSE, sep = "\t", check.names = FALSE)
  sameGene <- intersect(as.vector(geneRT[, 1]), row.names(data))
  data <- t(data[sameGene, ])
  
  Type <- gsub("(.*)\\_(.*)\\_(.*)", "\\3", row.names(data))
  data <- cbind(as.data.frame(data), Type)
  
  group <- levels(factor(data[, "Type"]))
  comp <- combn(group, 2)
  my_comparisons <- list()
  for (i in 1:ncol(comp)) my_comparisons[[i]] <- comp[, i]
  
  for (gene in colnames(data)[1:(ncol(data) - 1)]) {
    rt1 <- data[, c(gene, "Type")]
    boxplot <- ggboxplot(rt1, x = "Type", y = gene, fill = "Type", outlier.shape = NA,
                         xlab = "", ylab = paste0(gene, " expression"), legend.title = "",
                         palette = c("#3B4992FF", "#EE0000FF"), width = 0.8) + 
      stat_compare_means(comparisons = my_comparisons,
                         symnum.args = list(cutpoints = c(0, 0.001, 0.01, 0.05, 1),
                                            symbols = c("***", "**", "*", "ns")),
                         label = "p.signif")
    pdf(file = paste0("boxplot.", gene, ".pdf"), width = 5, height = 4.5)
    print(boxplot)
    dev.off()
  }
}

# ==============================================================================
#   Independent cohort validation
# ==============================================================================

validate_independent_cohort <- function(expFile = "GSE47460.normalize.txt", 
                                        geneFile = "interGenes.txt") {
  rt <- read.table(expFile, header = TRUE, sep = "\t", check.names = FALSE)
  rt <- as.matrix(rt)
  rownames(rt) <- rt[, 1]
  exp <- rt[, 2:ncol(rt)]
  dimnames <- list(rownames(exp), colnames(exp))
  data <- matrix(as.numeric(as.matrix(exp)), nrow = nrow(exp), dimnames = dimnames)
  data <- avereps(data)
  
  geneRT <- read.table(geneFile, header = FALSE, sep = "\t", check.names = FALSE)
  sameGene <- intersect(as.vector(geneRT[, 1]), row.names(data))
  data <- t(data[sameGene, ])
  
  Type <- gsub("(.*)\\_(.*)", "\\2", row.names(data))
  data <- cbind(as.data.frame(data), Type)
  
  group <- levels(factor(data[, "Type"]))
  comp <- combn(group, 2)
  my_comparisons <- list()
  for (i in 1:ncol(comp)) my_comparisons[[i]] <- comp[, i]
  
  for (gene in colnames(data)[1:(ncol(data) - 1)]) {
    rt1 <- data[, c(gene, "Type")]
    boxplot <- ggboxplot(rt1, x = "Type", y = gene, fill = "Type", outlier.shape = NA,
                         xlab = "", ylab = paste0(gene, " expression"), legend.title = "",
                         palette = c("#3B4992FF", "#EE0000FF"), width = 0.8) + 
      stat_compare_means(comparisons = my_comparisons,
                         symnum.args = list(cutpoints = c(0, 0.001, 0.01, 0.05, 1),
                                            symbols = c("***", "**", "*", "ns")),
                         label = "p.signif")
    pdf(file = paste0("boxplot.val.", gene, ".pdf"), width = 5, height = 4.5)
    print(boxplot)
    dev.off()
  }
}

# ==============================================================================
# GSEA analysis
# ==============================================================================

run_gsea <- function(expFile = "merge.normalize.txt", 
                     geneFile = "interGenes.txt",
                     gmtFile = "c2.cp.kegg.Hs.symbols.gmt") {
  geneRT <- read.table(geneFile, header = FALSE, sep = "\t", check.names = FALSE)
  
  for (target_gene in as.vector(geneRT[, 1])) {
    rt <- read.table(expFile, header = TRUE, sep = "\t", check.names = FALSE)
    rt <- as.matrix(rt)
    rownames(rt) <- rt[, 1]
    exp <- rt[, 2:ncol(rt)]
    dimnames <- list(rownames(exp), colnames(exp))
    data <- matrix(as.numeric(as.matrix(exp)), nrow = nrow(exp), dimnames = dimnames)
    data <- avereps(data)
    data <- data[rowMeans(data) > 0, ]
    
    Type <- gsub("(.*)\\_(.*)\\_(.*)", "\\3", colnames(data))
    data <- data[, Type == "Treat", drop = FALSE]
    
    dataL <- data[, data[target_gene, ] < median(data[target_gene, ]), drop = FALSE]
    dataH <- data[, data[target_gene, ] >= median(data[target_gene, ]), drop = FALSE]
    meanL <- rowMeans(dataL)
    meanH <- rowMeans(dataH)
    meanL[meanL < 0.00001] <- 0.00001
    meanH[meanH < 0.00001] <- 0.00001
    logFC <- meanH - meanL
    logFC <- sort(logFC, decreasing = TRUE)
    
    gmt <- read.gmt(gmtFile)
    kk <- GSEA(logFC, TERM2GENE = gmt, pvalueCutoff = 1)
    kkTab <- as.data.frame(kk)
    kkTab <- kkTab[kkTab$pvalue < 0.05, ]
    write.table(kkTab, file = paste0(target_gene, ".result.txt"), 
                sep = "\t", quote = FALSE, row.names = FALSE)
    
    if (nrow(kkTab) > 0) {
      kkUp <- kkTab[kkTab$NES > 0, ]
      termNum <- min(5, nrow(kkUp))
      if (termNum > 0) {
        showTerm <- row.names(kkUp)[1:termNum]
        pdf(file = paste0(target_gene, ".highExp.pdf"), width = 6.5, height = 5.5)
        print(gseaplot2(kk, showTerm, base_size = 8, 
                        title = paste0("Enriched in high ", target_gene, " group")))
        dev.off()
      }
      
      kkDown <- kkTab[kkTab$NES < 0, ]
      termNum <- min(5, nrow(kkDown))
      if (termNum > 0) {
        showTerm <- row.names(kkDown)[1:termNum]
        pdf(file = paste0(target_gene, ".lowExp.pdf"), width = 6.5, height = 5.5)
        print(gseaplot2(kk, showTerm, base_size = 8, 
                        title = paste0("Enriched in low ", target_gene, " group")))
        dev.off()
      }
    }
  }
}

# ==============================================================================
#  CIBERSORT analysis
# ==============================================================================

run_cibersort <- function(inputFile = "merge.normalize.txt", 
                          refFile = "ref.txt") {
  source("CIBERSORT.R")
  outTab <- CIBERSORT(refFile, inputFile, perm = 1000)
  outTab <- outTab[outTab[, "P-value"] < 0.05, ]
  outTab <- as.matrix(outTab[, 1:(ncol(outTab) - 3)])
  outTab <- rbind(id = colnames(outTab), outTab)
  write.table(outTab, file = "CIBERSORT-Results.txt", sep = "\t", quote = FALSE, col.names = FALSE)
  return(outTab)
}

# ==============================================================================
#  Immune infiltration visualization
# ==============================================================================

plot_immune_barplot <- function(immFile = "CIBERSORT-Results.txt") {
  rt <- read.table(immFile, header = TRUE, sep = "\t", check.names = FALSE, row.names = 1)
  
  con <- grepl("_Control", rownames(rt), ignore.case = TRUE)
  treat <- grepl("_Treat", rownames(rt), ignore.case = TRUE)
  conData <- rt[con, ]
  treatData <- rt[treat, ]
  conNum <- nrow(conData)
  treatNum <- nrow(treatData)
  data <- t(rbind(conData, treatData))
  
  pdf(file = "barplot_immune.pdf", width = 13, height = 7)
  col <- rainbow(nrow(data), s = 0.7, v = 0.7)
  par(las = 1, mar = c(8, 5, 4, 16), mgp = c(3, 0.1, 0), cex.axis = 1.5)
  a1 <- barplot(data, col = col, xaxt = "n", yaxt = "n", ylab = "Relative Percent", cex.lab = 1.5)
  a2 <- axis(2, tick = FALSE, labels = FALSE)
  axis(2, a2, paste0(a2 * 100, "%"))
  par(srt = 0, xpd = TRUE)
  rect(xleft = a1[1] - 0.5, ybottom = -0.01, xright = a1[conNum] + 0.5, ytop = -0.06, col = "#4775FFFF")
  text(a1[conNum] / 2, -0.035, "Control", cex = 1.8)
  rect(xleft = a1[conNum] + 0.5, ybottom = -0.01, xright = a1[length(a1)] + 0.5, ytop = -0.06, col = "#EE0000FF")
  text((a1[length(a1)] + a1[conNum]) / 2, -0.035, "Treat", cex = 1.8)
  legend(par('usr')[2] * 0.98, par('usr')[4], legend = rownames(data), col = col, pch = 15, bty = "n", cex = 1)
  dev.off()
  
  Type <- gsub("(.*)\\_(.*)", "\\2", colnames(data))
  data_box <- cbind(as.data.frame(t(data)), Type)
  data_melt <- melt(data_box, id.vars = c("Type"))
  colnames(data_melt) <- c("Type", "Immune", "Expression")
  
  bioCol <- c("#4775FFFF", "#EE0000FF")
  
  boxplot <- ggboxplot(data_melt, x = "Immune", y = "Expression", fill = "Type",
                       xlab = "", ylab = "Fraction", legend.title = "Type", notch = TRUE,
                       width = 0.8, palette = bioCol) +
    rotate_x_text(50) +
    stat_compare_means(aes(group = Type),
                       symnum.args = list(cutpoints = c(0, 0.001, 0.01, 0.05, 1),
                                          symbols = c("***", "**", "*", "")),
                       label = "p.signif")
  pdf(file = "immune.diff.pdf", width = 8, height = 6)
  print(boxplot)
  dev.off()
  
  treatData <- treatData[, apply(treatData, 2, sd) > 0]
  pdf(file = "corHeatmap.pdf", width = 12, height = 12)
  corrplot(corr = cor(treatData, method = "spearman"), method = "color", order = "hclust",
           tl.col = "black", number.cex = 0.8, addCoef.col = "black",
           col = colorRampPalette(c("blue", "white", "red"))(50))
  dev.off()
}

# ==============================================================================
# Correlation between genes and immune cells
# ==============================================================================

plot_immune_correlation <- function(expFile = "merge.normalize.txt",
                                    geneFile = "interGenes.txt",
                                    immFile = "CIBERSORT-Results.txt") {
  rt <- read.table(expFile, header = TRUE, sep = "\t", check.names = FALSE)
  rt <- as.matrix(rt)
  rownames(rt) <- rt[, 1]
  exp <- rt[, 2:ncol(rt)]
  dimnames <- list(rownames(exp), colnames(exp))
  data <- matrix(as.numeric(as.matrix(exp)), nrow = nrow(exp), dimnames = dimnames)
  data <- avereps(data)
  
  geneRT <- read.table(geneFile, header = FALSE, sep = "\t", check.names = FALSE)
  data <- data[as.vector(geneRT[, 1]), ]
  
  group <- gsub("(.*)\\_(.*)\\_(.*)", "\\3", colnames(data))
  data <- data[, group == "Treat", drop = FALSE]
  data <- t(data)
  
  immune <- read.table(immFile, header = TRUE, sep = "\t", check.names = FALSE, row.names = 1)
  sameSample <- intersect(row.names(data), row.names(immune))
  data <- data[sameSample, , drop = FALSE]
  immune <- immune[sameSample, , drop = FALSE]
  
  outTab <- data.frame()
  for (cell in colnames(immune)) {
    if (sd(immune[, cell]) == 0) next
    for (gene in colnames(data)) {
      x <- as.numeric(immune[, cell])
      y <- as.numeric(data[, gene])
      corT <- cor.test(x, y, method = "spearman")
      cor <- corT$estimate
      pvalue <- corT$p.value
      text <- ifelse(pvalue < 0.001, "***", ifelse(pvalue < 0.01, "**", ifelse(pvalue < 0.05, "*", "")))
      outTab <- rbind(outTab, cbind(Gene = gene, Immune = cell, cor, text, pvalue))
    }
  }
  
  outTab$cor <- as.numeric(outTab$cor)
  pdf(file = "cor_immune_gene.pdf", width = 7, height = 4.5)
  p <- ggplot(outTab, aes(Immune, Gene)) +
    geom_tile(aes(fill = cor), colour = "grey", size = 1) +
    scale_fill_gradient2(low = "#5C5DAF", mid = "white", high = "#EA2E2D") +
    geom_text(aes(label = text), col = "black", size = 3) +
    theme_minimal() +
    theme(axis.title.x = element_blank(), axis.ticks.x = element_blank(),
          axis.title.y = element_blank(),
          axis.text.x = element_text(angle = 45, hjust = 1, size = 8, face = "bold"),
          axis.text.y = element_text(size = 8, face = "bold")) +
    labs(fill = paste0("***  p<0.001", "\n", "**  p<0.01", "\n", " *  p<0.05", "\n", "\n", "Correlation"))
  print(p)
  dev.off()
  
  return(outTab)
}

# ==============================================================================
#  linkET network plot
# ==============================================================================

plot_linkET <- function(expFile = "merge.normalize.txt",
                        geneFile = "interGenes.txt",
                        immFile = "CIBERSORT-Results.txt") {
  library(linkET)
  
  rt <- read.table(expFile, header = TRUE, sep = "\t", check.names = FALSE)
  rt <- as.matrix(rt)
  rownames(rt) <- rt[, 1]
  exp <- rt[, 2:ncol(rt)]
  dimnames <- list(rownames(exp), colnames(exp))
  data <- matrix(as.numeric(as.matrix(exp)), nrow = nrow(exp), dimnames = dimnames)
  data <- avereps(data)
  
  geneRT <- read.table(geneFile, header = FALSE, sep = "\t", check.names = FALSE)
  data <- data[as.vector(geneRT[, 1]), ]
  
  group <- gsub("(.*)\\_(.*)\\_(.*)", "\\3", colnames(data))
  data <- data[, group == "Treat", drop = FALSE]
  data <- t(data)
  
  immune <- read.table(immFile, header = TRUE, sep = "\t", check.names = FALSE, row.names = 1)
  sameSample <- intersect(row.names(data), row.names(immune))
  data <- data[sameSample, , drop = FALSE]
  immune <- immune[sameSample, , drop = FALSE]
  immune <- immune[, apply(immune, 2, sd) > 0]
  
  geneCor <- data.frame()
  for (cell in colnames(immune)) {
    if (sd(immune[, cell]) == 0) next
    for (gene in colnames(data)) {
      x <- as.numeric(immune[, cell])
      y <- as.numeric(data[, gene])
      corT <- cor.test(x, y, method = "spearman")
      cor <- corT$estimate
      pvalue <- corT$p.value
      geneCor <- rbind(geneCor, cbind(spec = gene, env = cell, r = cor, p = pvalue))
    }
  }
  geneCor$r <- as.numeric(geneCor$r)
  geneCor$p <- as.numeric(geneCor$p)
  geneCor$pd <- ifelse(geneCor$p < 0.05, ifelse(geneCor$r > 0, "Postive", "Negative"), "Not")
  geneCor$r <- abs(geneCor$r)
  geneCor <- geneCor %>% mutate(rd = cut(r, breaks = c(-Inf, 0.2, 0.4, 0.6, Inf),
                                         labels = c("< 0.2", "0.2 - 0.4", "0.4 - 0.6", ">= 0.6")))
  
  qcorPlot <- qcorrplot(correlate(immune, method = "spearman"), type = "lower", diag = FALSE) +
    geom_square() +
    geom_couple(aes(colour = pd, size = rd), data = geneCor, curvature = nice_curvature()) +
    scale_fill_gradientn(colours = rev(RColorBrewer::brewer.pal(11, "RdBu"))) +
    scale_size_manual(values = c(0.5, 1.5, 2, 3)) +
    scale_colour_manual(values = c("#1B9E77", "#CCCCCC99", "#D95F02")) +
    guides(size = guide_legend(title = "abs(Cor)", override.aes = list(colour = "grey35"), order = 2),
           colour = guide_legend(title = "pvalue", override.aes = list(size = 3), order = 1),
           fill = guide_colorbar(title = "Cell-cell cor", order = 3))
  
  pdf(file = "linkET.pdf", width = 9, height = 7)
  print(qcorPlot)
  dev.off()
}
