# Supplementary material for: Integrative multi-omics and machine learning identify CHRNA1 putative circadian-immune hub in COPD
Source: PLoS One. 2026 Jul 31;21(7):e0353838. doi: 10.1371/journal.pone.0353838 (PMC13426952; doi:10.1371/journal.pone.0353838)
Supplement: S1 File — (ZIP) [file pone.0353838.s002.zip › S2_Code/merge.normalize.txt]

geneNames	GSE151052_GSM4565419_Control	GSE151052_GSM4565420_Control	GSE151052_GSM4565421_Control	GSE151052_GSM4565422_Control	GSE151052_GSM4565423_Control	GSE151052_GSM4565424_Control	GSE151052_GSM4565425_Control	GSE151052_GSM4565426_Control	GSE151052_GSM4565442_Control	GSE151052_GSM4565443_Control	GSE151052_GSM4565444_Control	GSE151052_GSM4565445_Control	GSE151052_GSM4565446_Control	GSE151052_GSM4565447_Control	GSE151052_GSM4565448_Control	GSE151052_GSM4565449_Control	GSE151052_GSM4565465_Control	GSE151052_GSM4565466_Control	GSE151052_GSM4565467_Control	GSE151052_GSM4565468_Control	GSE151052_GSM4565469_Control	GSE151052_GSM4565470_Control	GSE151052_GSM4565471_Control	GSE151052_GSM4565472_Control	GSE151052_GSM4565488_Control	GSE151052_GSM4565489_Control	GSE151052_GSM4565490_Control	GSE151052_GSM4565491_Control	GSE151052_GSM4565492_Control	GSE151052_GSM4565493_Control	GSE151052_GSM4565494_Control	GSE151052_GSM4565495_Control	GSE151052_GSM4565512_Control	GSE151052_GSM4565513_Control	GSE151052_GSM4565514_Control	GSE151052_GSM4565515_Control	GSE151052_GSM4565516_Control	GSE151052_GSM4565517_Control	GSE151052_GSM4565518_Control	GSE151052_GSM4565519_Control	GSE151052_GSM4565403_Treat	GSE151052_GSM4565404_Treat	GSE151052_GSM4565405_Treat	GSE151052_GSM4565406_Treat	GSE151052_GSM4565407_Treat	GSE151052_GSM4565408_Treat	GSE151052_GSM4565409_Treat	GSE151052_GSM4565410_Treat	GSE151052_GSM4565411_Treat
A1BG	5.90177630380103	5.44758382906326	4.4949332087425	4.64392461452695	4.39241851642396	4.939412533409	5.61147736332159	4.91015605729069	4.64725860784801	4.76720767002021	4.85515886201399	4.84130498685465	4.16740509116341	4.78467191882819	5.33006243193066	4.95609743949144	4.83392986495998	4.56736726378571	4.47179195861114	4.37628886090954	5.64555680065191	5.1680612314468	5.07756534850893	4.64123550863693	4.84492034032902	4.40458921048917	4.71439412832273	4.54779156887149	4.67373385130043	5.01475480667401	4.68965435413451	4.93885977275383	5.11849951594595	4.3647281954953	4.65325182810476	4.70481294363309	4.40794810293884	4.49852366308826	4.41731764503528	4.36269393668776	4.99097115902447	5.5909256225658	4.13517316917605	5.24885641387769	4.53280976318605	4.46446663497369	4.71632879061583	4.95804704126171	4.52438389806398
A1CF	4.08008044542242	4.86918298206435	3.56693573228821	2.96661785301602	2.71116857309477	2.8902486410987	2.51126524136944	3.37647400461047	3.59166066343566	4.47207084031678	4.255138131428	4.32551472707767	3.34462691369745	3.78650260559392	4.51792944408581	3.79629341965423	3.97592101446823	4.11310881465007	3.35137399604196	4.06103772164242	3.49336451170737	3.37180062616866	3.53301062623778	3.73221984917239	3.49336451170737	3.32560143485636	3.61646750804288	3.64922426948286	3.15128959245819	2.82354952866939	2.88674791850206	3.30573095400918	3.57726976192386	3.51781352383242	3.63989475753812	3.15128959245819	3.10420659802728	2.98501820282201	3.45809430042276	3.58559906741241	3.58879369234359	4.59626889027242	4.23012003631926	3.78650260559392	4.75027481711619	4.90516454707857	3.01478727859761	3.19622990323081	2.84602830652515
A2M	13.4068936809551	13.6135091138712	13.6135091138712	13.5100298696911	13.6135091138712	13.3105808650037	12.8292054657411	12.8292054657411	12.7278531653149	12.7278531653149	12.7278531653149	12.4028492986149	12.4028492986149	11.6976267914755	11.9028768637238	11.5519174221177	12.8292054657411	13.7454379460365	13.4068936809551	13.6135091138712	13.3105808650037	12.8292054657411	13.2202955332065	13.3105808650037	13.0179888766692	13.4068936809551	13.5100298696911	13.1221130650843	13.4068936809551	12.8292054657411	13.1221130650843	12.8292054657411	13.8542311190469	13.5100298696911	12.8292054657411	13.5100298696911	13.6135091138712	13.5100298696911	13.5100298696911	13.8542311190469	12.0723531142538	11.8059431174184	12.3217784360481	12.0723531142538	12.3217784360481	13.3105808650037	12.4791002321911	12.7278531653149	12.922019116162
A4GALT	7.87635810379651	7.27302079548454	7.38429458161636	6.82559404869908	6.67105835984917	6.88016399511761	6.92237145003084	7.42623615206155	7.3544905235112	6.75072598203692	7.04475557089969	6.45599873051015	7.21274683184573	6.5420930302672	7.06361973302938	6.27203849386416	8.27085566130806	7.78937297744569	7.28619684801169	7.80168547358093	8.83248092337374	7.83657996936474	8.10148498265179	7.98217103200788	7.48602834213434	6.93134107392265	6.88455449761545	7.17018486430845	7.15633841931915	7.4442117601143	6.72806671681645	7.17687742634578	7.84889246549998	7.40971722729096	6.60655069737316	7.10187073615755	7.67339735401158	7.64841557660022	7.317457589399	7.73410991339681	7.706482926406	7.37616578894826	7.37404553075443	7.61950234508883	6.62151976567195	6.66555886914277	6.60947542652156	6.53744800588543	6.51899289678349
A4GNT	3.99193990431352	4.78980368901126	3.93971826701854	4.16409929495837	3.57902991461386	3.5942070888939	3.45428917345266	3.80638358452315	3.51490434925242	3.97327238075473	3.86689521886105	4.10154021171341	4.18866868184304	3.35534361648263	4.44168059401008	4.14090934754941	3.84491770856998	3.48600626125266	3.8948681137984	3.46473684095881	3.57122756445582	4.35790219117862	4.15967373247574	3.88566294383454	3.89179527041424	3.86828467847824	3.76457621426276	3.50133707770191	3.29761758147342	4.31412753314293	3.89025884872215	3.40088181941705	3.69561092057126	3.73174689075957	3.91223969906039	4.29054012012233	3.81257269190451	3.3021233050878	3.7844661950809	4.10598915452613	3.65808883081291	4.77338401718893	5.0000830378555	4.3346320826379	3.81257269190451	4.29054012012233	4.5223226925614	3.33716373980872	4.07720796817686
AAAS	6.73198955664654	6.89510582276652	6.90922204180873	6.19365027098561	6.45637535034709	6.71455552907944	6.82195249398001	6.5712218516172	6.19209077671642	5.57667146753541	5.78135353708514	5.88347245265632	5.60506544685887	6.7155185633891	7.02458423241885	7.22753905333577	6.68266977374291	5.89836531227083	6.19992242024754	6.44839769838838	6.48982059995281	7.13455653745718	6.81865021826657	6.9487623666259	5.61735190071273	5.35929598447194	5.28151387787449	5.48565851214818	6.14738113224999	6.88029994689611	5.14360425816922	5.55971895712315	6.07924179499828	6.43877046185409	6.46016535633994	6.20217157134494	6.31033275056865	6.10272740590477	6.57193325438143	6.14907731525991	6.65476663126115	7.10652291935927	6.43150421265961	6.88029994689611	6.41182103399512	6.11218999463773	6.00420899602679	6.59609920242926	6.06997181312725
AACS	7.44868067627652	6.71790035657853	6.72415166196477	7.16287265804542	6.52256906362924	7.13874905136294	6.59132222268912	7.53921180247544	6.85192821605748	6.49668222722174	6.46662892057474	6.37468177050409	6.44529096085347	6.15144280707952	6.17988168651007	6.47677949169589	6.11410617764823	5.86271473962141	6.17304477125144	6.0410969468383	6.03636566707707	6.00144027829515	6.14346347256168	6.05929565363717	6.88652079922888	6.73535185078067	6.81613881270976	7.11143979097583	6.34815652333409	5.98287196526536	6.52293866986016	6.97874795401992	6.28803550979732	6.86023395607796	6.41872891306308	6.41725048813938	6.51587135071733	6.18268653379496	6.45386870545948	6.69029829125523	5.7622666462395	5.57210504044223	5.79555840748128	5.33771548903795	5.23112649213097	5.38480108281999	5.48879803602957	5.67254833374322	6.74200156288337
AADAC	5.11033233269355	4.81203780791214	4.86565556937425	6.08383708414492	5.51501949287069	5.8585045896044	4.79762948850018	4.62254826263299	3.79524572454779	3.30689186251798	3.7306839114158	3.79877573751709	4.24806176260153	3.80909773819094	4.29309218592342	4.48845665727612	6.58497754998189	8.24020467714832	8.01859605970865	8.19794903957021	6.22670314867335	6.72406579260763	7.94659154970012	6.86929194221581	5.8820245231993	6.38594483210521	6.38725636509953	6.10463954834798	4.84767677839162	4.46482040520229	6.90046866611948	5.81927491825356	4.95425990636879	5.31535798089776	5.7539207908448	5.33097500102557	5.79570778295707	5.88262634489464	6.24150931099875	5.54982569047203	4.71527431964184	5.37271141988613	3.92096914252184	4.24447443328029	5.03070980520256	5.98861945160187	6.00468825944495	4.98572826935733	7.03687315485452
AADACL2	3.26861992526844	3.3746513362259	2.41004261787096	2.59420464345826	2.84710198922458	2.91838213034588	3.10970906366029	2.22769173338261	3.77315268747056	3.23748255271769	3.38136345867827	3.35234746898879	2.71134187101555	3.4387497997951	3.14107282884841	3.24897826774854	3.27279141923478	2.97632187568739	3.11668950331251	2.61483152819634	2.7852171425541	2.9738022094826	2.96927435673522	2.87429845290261	2.96223941515178	3.74453078866836	2.91063447120036	3.20273966779402	3.07525126576146	2.57781633198648	2.70193819165224	2.58268377368992	3.57139073055593	3.24897826774854	2.46575197648876	2.89643042943357	4.01933371832826	3.19118945083194	3.10741998254911	2.8647270752894	3.415565516746	3.26861992526844	2.65912482845199	3.0014808056291	3.41356571511591	2.66184573255666	3.91306333736469	2.88602475302709	2.52252621899344
AADAT	5.71552625093133	5.38009130480969	5.66792278891741	6.02296018701287	5.69085942951783	6.13735077603729	5.72786301730297	6.18082542798058	5.66981538391077	5.70776661145854	5.51926683465145	5.65587460972561	5.15544833269316	6.07503473691538	6.11397521447032	5.96929773648828	5.98366132444855	5.79132803608042	6.17102017519582	6.12296839635368	5.99342496698878	5.77225309462604	5.59435453431368	5.59704577754892	6.74806836187449	6.57845695155435	6.56359940972347	6.68653620606898	6.118642273188	6.24803939556404	6.38457603054271	6.55507467865761	6.16221759507775	6.26053857611596	6.15484050140149	5.93985513281492	6.08922517256774	6.18710857490536	6.08534065490051	5.90243544258444	5.61500126919873	5.6956204468522	6.21200223926488	5.94602284486777	6.00385705797348	5.94725638727833	5.74081454148096	5.60674901812128	5.70155057783141
AAK1	5.91794849224134	6.76799216964926	7.00914389186019	5.7013347161999	6.88958942987118	6.610607358675	6.93868156712654	6.73462105020623	7.91695043063334	7.69635258885336	7.39206499918943	7.46215775207578	6.79566538467722	7.03419355289519	7.4018119490085	7.36681633792896	6.72301811869246	6.88029327648125	6.9903322787094	6.94264126549053	6.86718362897461	7.15906416376468	6.08830893016223	7.00268653760506	6.65630836963914	5.98617714097479	5.57191958997727	6.70727679473467	7.43949203251736	7.84600075840874	6.36978459602046	6.772163051926	7.27971921883743	6.90557036634536	4.65328581444677	6.35848219545943	6.42824192756029	6.95802520128829	6.39871273083762	6.86319144077788	7.80109980957558	7.64326826340128	7.57353695990405	7.45649639872254	5.8702452953352	7.02499893023254	7.59206022578936	6.96429573900522	6.36858653343853
AAMP	7.93484467959815	7.79606852470804	7.87526277967366	7.83396474255492	7.70980444433535	7.84870758745385	7.9122261224582	7.79172650412988	7.93540635830061	7.87013318787141	7.9746506050334	8.0933369779853	8.04234143596451	7.67210359299367	7.72448257407943	7.53732512521628	8.27142819996634	8.06086584377979	8.2424419157974	8.21463271482232	8.44561697600594	8.44360958516497	8.22507017036282	8.23363943369732	8.19076991725234	7.93700714260263	7.94767049066478	7.82296927143392	7.62439142930096	7.90253228067812	7.99768431599692	7.96784330336771	8.2390901591925	8.39935907173634	8.31573610230588	8.30883844363153	8.6382446870148	8.45933414675256	8.64154149679011	8.2653437543699	7.6567294700748	7.89917930303256	7.59077373791804	7.8023361264031	7.41031613914271	7.5902169433782	7.80172560607434	7.75339681684958	7.76595644105286
AARS2	7.07347621455596	6.63784206264538	7.15176863836905	6.59465100049114	6.90807964176402	7.05525170703808	7.13323415167331	7.27288922188425	7.00774739803092	6.81050046471379	6.42068274738457	6.62487208021562	6.79785747251434	6.77243539969588	7.33362623957557	7.02757661482932	7.39764072003768	6.63574214272706	6.83762931312742	7.58689056858939	7.24957840968573	7.66978353703	6.97803097952894	6.91957344286506	6.86360519020876	6.58756495208992	6.43541053856683	6.35859429608245	7.30379074370647	6.49357888733916	6.34179493673595	6.62123549522657	6.61573714505342	6.43362815829413	6.48832625236798	6.75242662178836	6.98422867296921	6.5103650158671	6.70980070459864	6.83820390867662	7.38779510090673	7.37541483496168	6.99235239556949	7.30517808953909	7.12613676257046	7.08709639721245	7.42183988719713	7.41165593713425	6.41905346658386
AASDH	6.33757657685779	6.6695599264596	6.73988805244186	6.98016394665111	7.28701718478473	7.01390045403519	6.77408009442415	6.55048574888149	6.60513321911716	7.10264372654931	6.81715698586547	6.6982342254214	6.73730112920249	7.13562699785129	6.81833239344844	7.14171063033039	6.70384050896943	6.85852209377439	7.01102224529218	6.82843627915618	6.630430146072	6.4928099359648	6.52988531947431	6.74021911702309	7.53679129616552	7.74725213012338	7.81603400486385	7.65191707949386	7.81265021687664	7.78855051183763	7.5157994919627	7.46324363129061	6.81684645242106	6.88412185499734	7.23540832279848	6.37748654044457	6.88480066570846	6.5226301290004	6.64329546968209	6.79904339040566	6.37539236448889	7.07898672414799	7.03002252922342	6.6982342254214	7.20149601755537	7.09279776324787	6.60781509886432	6.87716179961522	7.02806437204917
AASDHPPT	8.31806138027373	7.3857073790946	7.69403241186372	8.38563309983195	7.7953944795848	7.94122206736057	7.49818268496073	7.61092190779089	7.57445109685735	7.76037072356966	7.62735657370039	7.6639027894808	7.52708787625885	7.89730592547589	7.07704841057508	6.95876693150037	7.46775323854385	7.71975982747255	7.65841259848765	7.6597770671452	7.53226028968307	7.56292133670104	7.6954399690052	7.26011522058101	8.20265246679386	8.13095502490004	8.36479443179485	8.32373649267704	8.1780058539901	7.84828738895337	8.04959319513307	8.19303655346512	8.23669595979976	8.44812576434779	8.29053142975413	8.1947170043381	7.94556502746928	8.34034889858272	8.46892493460795	8.20352680394679	6.99398458569316	6.8001205197576	7.69054404001948	6.88799948271788	7.94642679714773	7.75085535003674	7.34267814183733	7.94642679714773	7.98129974346914
AASS	6.95610776798867	7.13728392903946	7.00274883803012	6.79347523596617	7.40239303030658	6.76380385558153	6.98034643430942	6.84772499125257	8.47309020846096	8.44270793212687	8.45500433346654	8.0240335012331	7.80740566745592	8.84677751726946	7.69394168978224	7.88904065618989	7.56694576836228	7.79477480399981	7.66828385479487	7.84235236796729	7.44081157874821	6.88460894880701	7.34182390844369	7.28755579053129	7.82521347982805	8.24102202944958	7.8492685198888	7.91762208355978	8.5390605656003	8.81670609396124	7.33537075702063	7.64726651772107	6.87624870751218	6.33909730204658	6.01747066118198	5.97700336832515	6.23671779239653	6.27917218370985	5.95758095648111	6.45651842562338	7.69151388830173	7.27054937562247	7.46804204149091	7.30319943626763	7.25112302893001	7.24061042554468	6.7494416588168	7.8352591478665	8.5033609974229
AATF	8.05496305376518	8.03511663732606	8.12350934360969	8.56801060657807	8.16828823112238	8.3285211943295	8.13911067321521	8.21749014324014	8.12615934542049	8.01715763224859	8.35823892047149	8.41248452108765	8.66561582914878	7.88891110176969	8.25809808465735	8.12113683999011	8.75071880496705	8.61970576580318	8.59504020138681	8.74522815373318	8.60271059032117	8.34872984123196	8.46490625954626	8.41337209163819	8.61752390979589	8.074220580913	8.00101613440827	8.21749014324014	7.93904718718766	7.99196037282461	8.1252378819611	8.39479242266738	8.33805357494386	8.53991126683371	8.43373961155089	8.43105995344485	8.88047145158302	8.43674125229101	8.52535426248217	8.53318564273358	7.7621939888027	7.96293956962087	8.00514895098129	7.50116351467246	7.73918917692003	8.02478141843328	7.89097856920961	7.973507802262	7.93332140389863
AATK	7.20001043096397	6.04240655400237	6.26618133376114	5.72198492209133	5.81941255399714	6.17951006341479	6.29986337031982	6.1833101727289	6.45305424504706	5.5125189338281	6.19872526544624	6.14713954813398	6.02022863483963	5.99398877387747	6.51631627589426	6.2012657482093	5.92825466695257	5.39925633368793	5.68558077122572	6.08952932480793	6.04429127612649	6.05232080567658	6.14778587336804	6.18665030605526	5.46724314352715	5.18790326444936	5.47935820338886	4.88221029955088	5.29808048719484	5.14363706247022	5.2863428435282	5.46585849786149	5.68767543110835	5.58093033688677	5.61566677994042	6.01886993653739	5.85105182540001	5.75324205959669	5.87867633202783	5.6261542324609	6.46606095066962	7.10856248689879	5.54051378009733	6.33441346412716	5.96576983674241	5.80407058566759	5.45046935250756	6.10282381027924	5.47675874934532
ABAT	4.55536845917619	5.54795801176139	5.22182191831563	4.93868662647815	4.46430685419341	4.35193280185883	4.57949652295142	4.41402746300881	6.12284865671177	5.29705489432107	5.99752055761228	5.69486021890124	5.61019271666018	4.7872772218437	5.82913269111552	5.39219619482839	4.29730836909932	4.68573444787103	4.07730332508066	3.93746595653208	4.4584618703615	4.80463896133433	5.44721496130166	5.63634772943134	4.76502132186835	5.45178112458523	5.96897005966409	5.30328684114311	5.42242721776229	6.89883106886786	5.25904407260459	4.09792292441202	4.42827138640751	5.39126011292845	4.30972435303987	3.91859321869903	4.95984428863389	4.91992813486123	4.72996247496231	5.31423236572116	5.45097403034867	5.19364732727214	5.56915989825886	5.65240116547914	4.77271267196746	3.95742587609931	5.40491437843743	4.78425522515885	6.89985559945126
ABCA1	8.84716213919545	9.34493307341357	9.28181586474612	8.96313276082533	9.71102556995374	9.29545561758268	9.7267494955497	8.9418973561545	9.29810060397831	9.57016569682023	9.36733541346032	9.35944676922363	9.38557444222198	9.52858796054021	9.68854368901424	9.69601851923928	9.63135982820726	9.34323754349722	9.31281667598385	9.33200918861177	9.3877351353339	9.69362323083608	9.50842182711115	9.60555132562666	9.07272098094707	8.82907917167906	8.75582704368979	8.78497928430613	9.62409039471794	10.3761676589131	8.82081698730047	9.10053713593455	9.20351238664383	9.4811735336871	9.56530162020154	9.54986665962102	9.15137786225638	9.28147253000653	9.42442966490711	9.67956765029439	9.53084128355255	9.96440761462005	9.67048589266644	9.86108198124397	9.62838157553947	9.90775536889373	9.62594903380676	10.0822086836299	9.00337239778302
ABCA10	2.91847230713767	3.92584276956556	3.99499366269987	3.06980544607979	4.17283203841202	3.80091400553067	3.98013544953644	3.30484762727783	5.00125968773012	5.18070428860733	4.77069199092046	4.49051664766688	4.05135022853825	5.03019317384701	4.55998525566901	5.65252851813667	3.44941419599949	3.5800895646673	3.67648955080977	3.68878335111156	3.43002224210329	3.72576183155988	3.81326958372343	4.1348134200036	3.23908569273354	4.08223791324686	3.92528929009346	4.52497736386511	4.63870920035613	4.33631272795488	4.2637602684977	3.85859312254499	3.94355537344617	3.9103831675452	3.53782592260837	3.02255544567879	3.78738086508975	3.78688664196204	3.26612927969625	3.46740038768295	5.89597501405235	4.99770430706649	5.41924385489789	5.59821692656651	5.97913940224915	5.8986894589349	5.11000516587907	6.1261493495971	5.14516813279702
ABCA13	4.9899441555145	4.77958526995154	3.23058913941673	3.9876716977966	5.46188516169643	4.09102775511448	4.43676634385106	3.8733584834896	3.63924645796123	7.10855804424832	3.05370811629173	3.23058913941673	4.11562310545569	6.34524874382339	6.11491262814651	6.53374104066272	4.81445558687748	5.72799837413719	4.750408295166	4.82157787928881	4.50801734164354	6.1157099206356	5.09973470010347	4.59080381421652	6.46802055767132	4.6720799228489	5.19843052667527	4.58326883872105	6.52880849522847	6.49025210422445	4.93909710775968	7.99593896986783	3.14891719190772	6.17255631363401	5.46424054338074	3.57839114357402	3.74197366486518	3.50446472415442	3.12519774035734	5.50413324151435	6.05126679004749	4.09783842968676	5.36480076431032	3.38968829414073	7.70137027619679	3.20528071762402	9.5965429448636	5.04413197109332	3.82152043485926
ABCA2	4.83912016826392	5.16525435666041	5.37351540542944	4.92245063871971	4.9680146351679	5.48251050033428	5.33442270133325	5.17513595495454	4.91362439985993	4.82404762251361	4.67274786001673	5.06556507488846	4.93332690958029	4.71160669764641	5.3347083736626	5.30882468442213	5.12106099532611	4.92604744576805	5.00288146102417	5.03064496300185	5.22622541671609	5.4040956661779	5.1036157410579	5.22771890573328	4.82905058869607	4.77001854807798	5.02321600227113	5.0564176396791	5.04283562261096	5.13000860792168	4.92780292443444	4.73503330882094	4.8692104935667	5.29455438946202	4.69865375176985	4.86055595413803	5.02881103545744	4.99020086596938	5.0703326944369	5.10326050085559	6.30943272259069	6.26520827773869	5.55166096604804	6.09819505695984	5.20802231668296	5.30420804195967	5.60476345562266	5.3869449652441	5.2063023620368
ABCA3	11.1181324822802	11.3500688679419	11.4705934649714	10.668958757841	11.080446712115	11.1181324822802	11.6268184570842	10.8207941109391	11.1781948206454	11.6328994586288	10.3783463188036	10.4889962039409	10.4974625008666	11.8670693912577	11.6632333342829	11.8751863506888	10.8749366804494	10.5195671864917	10.700209446829	10.7131839362177	10.8536207704341	11.1487825004632	11.3666695121378	11.2626017144535	12.0275385968218	11.7549241519583	11.4705934649714	11.8532587048799	11.8005055817843	11.5047684723524	11.43316693168	11.9145255462804	10.0900385588023	10.0481069944732	9.83972638864459	10.1898574008974	10.0744179564462	10.0310590085988	9.97768150400856	10.4575779594125	10.7755541150444	10.5138544909934	10.3391193538097	10.3556109288331	9.74583521896761	10.0821824169576	9.80834133908171	10.2000735467208	11.28147384272
ABCA4	4.25589219305887	3.88124714675318	4.23926059727982	4.24100135698935	3.94735406969843	4.15444994531091	4.22400902546326	4.11330090253852	3.69841704203145	3.06202884903901	3.82514015428392	3.83343288186404	3.82194386778111	4.08965593270081	4.27629054117326	4.45993020402496	3.70373999160109	3.28440985328172	3.05081667866891	3.4354280986369	3.66648353921533	3.63350558057348	3.92261011421277	3.81493888292587	4.50359181322148	2.86480706585122	3.78123945278995	3.80934747884681	3.54078810438175	3.66059431841488	3.63556093541124	3.34289937952211	4.31856373720385	3.38993344849324	3.50788564857067	3.98148973841216	3.18762780803326	3.96866264638383	4.17153875267632	3.4613968778218	4.08965593270081	2.69357084025516	3.56635420180251	3.2387600028748	3.69077028311463	3.12161316632563	3.84256872438782	3.79613867806289	3.44554128335905
ABCA5	4.63135466790407	5.22495876133609	5.22773264285421	5.13321757646493	5.2738063300632	4.993274795275	4.91730948828673	5.05784452004171	5.48520702456057	5.74876114658062	5.24647108385116	5.15263343680287	4.9567282183722	5.70126710624662	5.37009028641443	5.85252030088217	5.2025737864398	5.23319785769221	5.25104006110844	5.28561072240929	4.70803408232142	4.65246997289434	4.77004350265431	4.84207270190502	5.184417113697	5.87344299340992	5.76594689527763	5.7548670926715	6.20264389764016	6.13491899729688	5.32177993612021	5.55347700506992	5.03042541534258	4.92491964598971	4.74307775790099	4.23130906555319	4.61155882379653	4.55761947255672	4.39885308159389	4.85904487351773	6.09960671250086	5.62629892908135	6.15209557397187	5.81043120209858	6.75251579005729	6.33364264706693	5.71805583741884	5.98101115742954	5.83614955185651
ABCA6	6.38088953540853	7.5272773983107	7.33058248907451	6.87313517797577	7.52309192090359	6.84605446328485	7.0085201406017	6.0889346100722	8.35602249478097	8.47619163572612	8.37063983139372	8.16864671310183	7.80533591176436	8.63008065959653	7.97899649226066	8.65077100344636	6.46349712659231	6.99069684387815	7.15978601715261	6.77765379096666	6.50662723218316	6.94866281814187	7.25596286144209	7.89319371565633	6.55077407672758	8.00816651734459	7.87628137001835	7.85071596858482	8.37589885975757	8.40967849323791	7.47033120125548	7.11929962874448	6.66006371906268	6.36394584521707	6.53592557403291	6.06143564149577	6.31337630576079	6.44096626974273	6.46919204015302	6.14216647753984	8.06137095832793	7.78607272461525	8.44658474592804	7.95856180242517	8.75690562057006	8.77708367687392	8.08937241927736	8.42549475902132	8.94931514163492
ABCA7	8.64334681751601	7.73772124427323	7.99861128173798	7.59025471960447	7.73173102704382	8.23763404907023	8.4527554923877	8.23237504324815	7.60448356959593	7.21491461521812	7.37687436924712	7.7594098796971	7.50645836868389	7.57353689267275	8.41334391207155	8.38856846888254	7.63572320744125	6.94621943188427	6.51773431078225	6.7982622572158	7.02918215416456	7.46100178982769	7.26446550159615	7.41228929568217	6.81308655623603	6.72576038347291	6.97352910613972	6.97591328405091	7.75705428333929	7.99027499533522	7.21799665939103	7.07625597258291	6.56323852556076	6.84074159092817	6.00929229409717	6.45983046542866	6.74942114608007	6.31026557838252	6.77004273684439	6.54642304498833	8.47094765111464	8.73285233372442	7.36490346197275	8.33410870071135	7.25258748437027	6.94051264839255	7.35749131246263	7.81466516777073	7.07501505680696
ABCA8	5.49432932444115	7.2456229488932	7.08785277656152	6.55967807914604	7.12848942692941	6.10824847963103	5.86371781763238	5.31669488063169	7.3216649958938	7.18593762776251	7.66017166995277	7.38302623002483	6.79093865540973	7.05797465509552	6.59448218224597	7.55725951092837	4.71665943893587	5.53882812942343	5.8030180063874	5.28798080177402	5.01499816322686	5.15975881035445	5.752552519426	6.33851615067648	4.95386819583921	7.06990185194061	7.42845781087207	7.13881625791033	6.83674797193781	6.78073516669194	7.13457790939338	5.67671398715957	6.67040859587488	6.42771419181864	6.1225993519467	5.8621899153478	5.98759661961133	6.51142350225132	6.28216569598528	6.020128141513	7.45869362490116	7.61448415390953	7.94009231080123	7.69913086554204	8.21908942645448	8.55334695954847	7.73675488113287	8.00119144262311	7.46072568868629
ABCA9	5.26326404102053	6.29904055391803	6.12939798944522	5.63432349793212	6.17161836962961	5.67283190985844	6.01205687724396	5.15734760908195	7.38028516855256	7.25346961332847	7.42213455244968	7.05142102450866	6.89717179787969	7.48254177225182	6.686842973005	7.30091001154407	5.21009024612755	5.5285033244897	5.80322607521571	5.41554297655627	5.31788772951187	5.47731686646531	5.82169567416592	6.36983667245649	5.04360716625258	6.63810609316929	6.64189727414815	6.54760405562059	6.94070670815224	7.28756918559225	6.06518053750351	5.98001483033555	5.11504200002075	5.31082676774165	5.29459918959778	4.78635533257914	5.07422639226466	5.29355638922274	5.04164890747137	5.28291380924133	7.19474591451642	6.85137481294745	7.45000539785794	7.1454936506492	7.90504337381822	8.06318806146355	7.55150496859262	7.30609192725388	7.81143699976844
ABCB1	4.75679116414827	5.79799405258399	5.09970761922926	5.17998537945099	5.73234283786606	4.64212852147499	5.21449244741311	5.15620431953985	5.69813465446056	5.31118630092423	4.95876757267504	4.55319062821945	4.94788742290303	4.73319244261444	4.55382599287442	4.54856825636573	5.63543468976718	6.99166002110925	6.82556667737133	6.02313683391488	5.46166809596544	5.02812570780596	6.27257197452422	6.24434712158249	5.62196984650234	6.04216957690755	4.74683962425659	5.25976499874502	5.56589797581311	4.48510698195263	4.68144029966815	4.74113826035568	5.3900918238734	5.10268330635592	5.04659639745001	4.5867484087533	5.25976499874502	4.56706526288898	4.91888434224783	5.28930005631547	4.94099991966104	4.97692997887703	5.7146353377188	5.04592531703042	6.26248697045946	8.35672970363953	6.32755357450374	7.5356487119388	5.67193056188596
ABCB10	7.95670504882116	7.96323459926998	7.76505756478833	7.57921225229045	7.82818056669272	7.51970928517934	8.03260053542865	8.06494722024153	7.90539593291879	7.904711907715	7.87092009923215	7.93510044995507	7.45098883759326	8.15937160083752	8.46580044089734	8.24976649493373	7.71744314840219	7.49578526282295	7.49624288531844	7.34543700473848	7.37167563350628	7.91086090893073	7.43014052011446	7.15143637766306	7.91036956688294	7.98074708961059	7.61245250523926	7.64040119701652	7.90860892454503	8.27784765638074	8.07249558287768	7.62727947409318	7.45098883759326	7.76066679737107	7.56016311378076	7.42641691812483	7.04593512413673	7.50987521860518	7.42581960034124	7.75106635912355	8.04929653089573	7.85100870359938	7.32080968886271	8.1394577966653	7.92498458426526	7.49578526282295	7.47521151884144	7.86309957163815	7.33821620346752
ABCB11	4.18199623512464	3.18395268046618	3.21460180891716	3.28306993529978	2.85319086119594	3.41752135437839	3.23652413314908	3.0944189709051	3.21151924891415	3.20992246575469	3.02316430136186	3.14962041938004	3.40938658384414	2.8048234169382	3.36926776275234	3.3197247900724	2.87138166542422	2.7944258253491	3.0719359224621	2.68725349682343	3.16047911412748	3.3047360911104	3.29140394793949	3.09582220459068	2.85498688646085	2.78175972007358	3.15715746359792	2.66557310943385	3.11847887829701	3.07327938351604	2.9241808233705	2.88973470965266	3.46745427232187	3.56019293346503	3.16341651202508	3.28156708056147	2.99440512659695	2.96313834761906	3.10981469302539	2.88465972859508	3.08864094984683	3.61624258404606	2.97944773710866	3.46071419652582	3.19848596890142	3.0641854045598	2.98653221711558	3.05346333297038	3.07038468035532
ABCB4	2.51391471752865	2.98421768624672	3.06276514357083	2.6979717363217	2.69399840223298	2.76552113542897	3.07029299350757	3.01765787512759	3.21853833312177	2.46940304125887	3.19361320860215	2.83716081138049	3.38980507797966	2.90603737478297	3.01177810216399	2.66544805229224	2.85404136215989	2.65913586309311	2.79025316842203	3.01051076904602	3.15375748576147	1.94358489885625	3.33729234155313	3.44564932313904	2.49926423790103	3.30112711450874	2.67824376542533	3.02913458276237	2.79674485115289	2.60153475700196	2.67701178709392	3.04314867623204	3.38613905857405	3.51057974844245	3.75798438594095	3.23104576876451	3.47179010839627	3.50571166629405	3.44297595735587	3.27905756890299	3.48110745445238	3.59326643539219	3.52670425070942	3.55716375912401	3.07497614292632	3.91298792898462	3.55716375912401	3.29989785577629	3.11589250936359
ABCB6	7.24417840629726	6.57348605170945	7.05412037101185	7.22725121456469	6.86888653156478	7.33079117686175	7.00996224559888	7.24506189163817	7.13536013023999	6.97646190193539	6.9487650131361	7.08797260225935	6.75635675618864	6.90714865675507	6.86568833615288	7.28092644637835	7.81752595706255	7.45663134222772	7.28606271377438	7.86329394126967	7.89137930535284	7.90722070328642	7.39083159234344	7.18504945498579	7.28400411760246	7.096917218768	6.99837362972043	7.1342033132589	6.9871541191671	6.52866611937242	7.3576960495698	7.11482044119996	6.94133340562783	7.00837390898113	6.97057558669209	6.7027482431218	6.92945854480336	6.69088844782081	6.70246415039342	6.95221071357651	6.2214499646777	6.30132198959611	6.15467526020285	6.23994612306927	6.1497574428972	5.99334825429238	6.14275520280795	6.16596579393827	6.77807263216851
ABCB7	7.4331414729891	7.97871671193493	8.19162953183438	8.616625502479	8.49155493110746	8.15092234872502	8.13096921629183	8.13951439785363	8.31705948959702	8.20235156810792	8.31965939343197	8.33393422088597	7.97565268624635	8.00395385113537	7.7174325374316	7.61873065898329	8.16911962193317	8.4112207776985	8.6155329678501	8.20958447593312	7.71795210747129	7.42126529299104	7.54093890758671	7.72301021422128	8.38321533646843	8.91731690817423	8.80093527292092	8.73853347360898	8.65206921518633	8.23026254205805	8.4899366655293	8.02785201932444	7.86144585206825	7.83441588818542	7.7511203909139	7.84068769411903	7.75725254956412	8.04091725486787	8.01782821946787	7.86825981804327	7.19546179665241	6.9142655624463	8.30536608324929	7.69068392175208	8.04238971225306	8.4789168519603	8.15283633796212	8.1594059211912	8.0877216848066
ABCB8	5.61325582798029	5.16003261884842	4.86180378361625	4.58619208185462	4.76722606436804	4.77624467402934	5.4716578414129	5.34558836666025	4.78591122801387	4.70389642925486	4.61384324429789	4.2347930462183	4.26145844721257	4.63315420032427	5.03509289317215	5.01925979214565	5.24488840425541	4.5428905719119	4.80995439279406	5.02587491602678	5.36516237700589	5.32993525016798	5.60260351254676	5.35184629046576	4.78118455724573	4.41516800843717	4.50313891078275	4.0131656287541	4.30740157631921	4.61681160461626	4.36478341482432	4.52588341792365	4.27204430681808	4.47762541080754	3.93614609306816	4.52588341792365	4.55278695230167	4.23716053509163	4.36390010611018	4.26386470198557	4.83316409073113	4.94678694269362	4.3563850595579	4.77624467402934	4.27781488788476	4.23995167986859	4.43372026042695	4.6386866480072	4.23716053509163
ABCB9	5.7689708507908	6.3371844457042	7.10363034423949	6.1206693949318	5.78239931604571	6.1713374851023	6.78074885335924	6.15797399629217	6.30258719620973	5.91769651819269	6.05344584810126	6.34803009727903	6.12938706794003	6.42948890022052	6.29510678300423	6.53278249596057	5.50623859631546	5.03694622387868	5.49644881196833	5.40837594841843	5.65919585468376	5.54811320762549	5.72196310034301	5.38955714559849	5.91018903146852	5.92284860879351	5.75745919065695	5.19013360715558	5.57088203681779	4.95951596051366	5.07594292015524	5.59833187738625	6.0733367622601	5.95687731439613	5.68127160179839	6.00582082142805	6.15892156944524	6.12108361976729	6.15892156944524	6.5214630578092	5.414684078266	5.09179988003388	6.05544116642644	5.36703739277785	5.19215870635128	5.26613980343913	5.76603066666443	5.59650712222862	5.39671538393195
ABCC1	6.5583385036949	6.39496269930629	6.34083435460544	6.04947825170218	6.25771727418701	6.62126666115999	6.58148707590528	6.80397039962717	6.75307076320672	6.39048998871785	6.52923581356744	6.69077252039633	5.85961437781318	5.93100048481281	6.83394357483023	7.14594441832641	6.96396872192246	6.37341265423475	6.17746804641765	6.05452073434011	7.09414580822788	7.08989784105896	6.33326904794842	7.01425743608985	5.83796937073338	5.93100048481281	5.49630239586081	6.25771727418701	6.64034769401711	7.05763608145714	6.22086568418658	6.5732981853941	6.18936045525046	5.7789884674111	4.57726008004522	5.90191678708699	5.73455890915255	5.64629172248686	5.73455890915255	6.08666537413175	7.08989784105896	7.86423704870759	6.3024950264758	7.69078577524396	5.92992424871934	6.30931962946849	6.81426744672143	6.73630047255028	5.99268147456958
ABCC10	6.66798980266974	6.91609706853338	7.04617584410591	6.13503727822835	6.61323462973888	6.32682367284151	7.52524458128837	6.8555171250682	6.36226623658877	6.23297264008427	6.46843316416379	6.00186438454799	5.8489501785727	6.2876043278798	6.99368068214237	7.17035529208128	6.58755205149893	5.89526642395343	6.1283248126646	6.02128649941764	6.35475694241592	6.96072646036738	6.69520779042253	6.65076712115385	5.98312726269318	5.6775201920229	5.70896463327539	5.91398490654254	6.58181581747673	6.59524074860424	5.66612694085776	6.31837775556674	6.30550035286946	6.2876043278798	5.98197162821917	6.04927568678918	6.21727604844837	5.81422755646349	6.16263038120355	6.48277840903572	6.81662862707284	7.40307584410145	6.37150665256442	7.50666123337566	6.16774918954912	6.4156421038571	6.63788505864014	6.54500559760802	5.70896463327539
ABCC11	5.30020451513168	4.60561535688547	3.72422978737832	4.01049434509831	3.73642767133677	3.97072506722808	4.30492272672296	3.67392729159629	3.82482897871226	3.63630409887329	3.92602849386442	4.01173849446069	3.47824492777979	3.55939304738067	3.95949582170095	4.7845553564385	4.00374287722972	3.56557319258168	3.90943693558428	3.76545492301059	4.08516940787672	3.52175535408235	4.28676510630835	4.40179527019989	3.71228711354549	3.48999329390335	4.23432232560922	3.65746043826389	3.53894433606564	3.95616648960768	3.86361801769092	3.59600700006145	3.88069389518671	3.62167591849136	3.13679698062536	3.95499194300683	3.98457311665784	3.88995976281563	4.09131475169697	4.05561433526129	4.23325798338079	4.35899537208796	3.49439566857023	4.21831949068703	3.6507176707405	3.55025768492962	3.32704162869718	3.47114254598849	3.86712135668802
ABCC13	3.08476337244427	3.94699595369223	4.25604598003617	3.61845609069734	3.82468525330976	3.76195782415331	3.30238838270301	3.51417452412792	3.30602732661498	3.49986909835914	3.35096020176637	3.25913699138528	3.53839143959843	3.88978804942934	3.94555496344323	3.53754971205216	4.49587919295594	4.01077209257846	4.55787725632289	4.0236680682405	4.14832653796162	3.94699595369223	4.06322137787955	3.8150950788072	3.42296831777957	4.11065775182194	4.06021126555367	4.4416676022067	4.18275260322633	4.12387898520092	4.3229130528628	4.25927490209891	2.95454398139289	3.28204696221134	2.94435848670537	3.1653050681947	3.17065506482368	2.96112601482846	2.89571767358085	2.94354829930135	3.66439825040069	3.01811116683672	3.56919038850451	3.78748168426826	3.47481242660125	3.99339544545819	3.30511069123087	3.41276508176204	3.87469806262212
ABCC2	3.7389357311054	3.11797646057128	3.40535538656189	3.43177480859874	3.66676572804458	3.639220069291	3.89035028658767	3.53047908584256	4.25183284580116	3.58578982237519	3.97469975977383	4.05755101242663	3.40384002391716	3.98340280971421	3.87840052075463	3.83380874645898	4.10748084020157	3.30933384974681	3.58775087991543	4.21581384139951	4.00003922879464	4.22599111291734	3.66410355814948	3.39236509456895	3.83073688010224	3.21924862609768	3.28609943200171	2.97121427411366	3.70188305738839	3.5754736997553	3.12731719705446	3.48104123666382	3.67059356151255	3.32174645258673	3.29531674528306	3.37623093935153	3.21924862609768	3.30520945775222	3.33816516685282	3.36880154828563	3.33150031395382	3.13326379548723	3.33748976766501	3.17804927564131	3.25778409244782	3.65688501505338	3.81039605075568	3.84679046739624	3.41364188319608
ABCC3	7.20830590980279	7.15641588262311	7.12590248557823	6.93206822986872	6.96790680702358	7.2386122804071	7.50011197806703	7.63739696153736	7.05488551558452	7.2590388892091	6.72774693479791	6.78072960152499	6.8377642357526	6.87983545891523	7.71466958047668	7.87489539385493	6.84498715823438	6.69216369025307	6.63067568725962	6.64383221755726	6.81614492462359	6.99886991150323	6.3618104489033	6.49015649072897	7.07716386088265	7.16522945825654	7.25034952944001	7.26889449792669	7.1784400454581	7.61416169402508	7.43732200879182	7.074380505404	6.55957935713036	6.87896479771798	6.71107785589209	6.73085118125943	6.56127352350229	6.57810362297299	6.84382205943278	6.80920838871791	6.78296318678926	6.50265973759196	6.53104421273973	6.97924035449739	6.28391445034852	5.99943596793324	6.29161698408427	6.63946165936764	6.26159469976228
ABCC4	7.12251340748721	7.69230245991041	7.69865261628536	7.19658722029881	8.23061121666831	6.84467570526409	7.30592276181027	6.92721161644389	8.11958289722333	7.96328306802822	7.79521619307089	7.81521246827924	7.42571590922214	7.78977243419261	7.26913663732055	7.69754021935762	7.32264633301382	7.44812506472304	7.36696308018346	7.36744852232101	6.9889523328827	7.28090726568157	7.48472131147631	7.50064417184781	8.83048693382317	9.41244070047551	9.29107658348935	9.34987061241425	9.23877601489145	9.08338258319301	9.4640892360916	8.80536395973043	7.54289196820981	7.33893103586423	7.19179549440234	7.03196501408874	7.46882173799701	7.17622552001274	7.22699452762317	7.2085602654921	7.88357203600308	7.6867619708645	8.15011738680513	7.66180021371782	8.02231713107279	8.40382628610283	7.62350402383343	7.34485665428125	7.23540826090756
ABCC5	7.02420216868744	7.77044540309168	7.94070223754569	7.12028805912214	8.11042209069952	7.63236243025197	8.22449363923332	7.77987633814212	7.66833213872174	8.00736830519005	6.94857623042662	7.05834388991678	6.82523934287207	7.47326966211066	8.37513297121792	8.8620705081313	7.5510805033264	7.48812507292998	7.29620731315468	7.28371847860442	7.30086490245594	8.23038596397929	6.89633952556402	7.37967575076362	7.40148297937328	7.47535649363052	7.36833804977901	7.31545343035361	8.13498657359004	8.80844472589338	7.42586578894966	7.7090864470398	6.64591652772432	6.4690551448238	6.61017029350823	6.11139505206426	6.7895236554964	6.71818874445169	6.48361312588105	7.37559051278831	8.52134944225405	8.52177388256317	7.98005621438933	8.64715097751271	7.84149092301653	7.69830502009669	8.15953497919612	8.28583651800076	7.73792748759043
ABCC6	5.842572109034	5.67195158221593	5.46815994902562	5.20208630779694	5.37660003467468	5.03548768186695	5.41911420832902	5.52103147506225	5.40718180295134	5.21317143272087	5.23229269865737	5.15178573402325	5.25724227353799	5.02677739365789	5.71397393484738	5.63678714515593	4.90654017686034	4.67249159176987	4.59158779958146	4.72046022910482	4.70746604189268	4.89175490311937	5.18866771428156	4.86508625288773	4.91680560007946	5.4532827461215	5.12847249824682	5.43511754348181	4.92975075840459	5.5718070161789	5.07522253048854	4.93944928511757	5.09523397715494	5.13555410811529	4.75327127958802	5.27753716845746	5.04542216009871	4.98846897921795	5.22837345200148	4.86916331127371	5.70083878958507	5.56188785947434	5.15264680385148	5.95005415444361	5.18704976101001	5.18397319834971	5.49125868342136	5.49081129482733	5.01129652258237
ABCC8	7.88057665109963	5.85682745056976	5.4301657356013	7.27814662127074	5.43365063494825	7.35666122385224	5.45501620587503	7.27048150152507	5.67753414826994	4.22099689717936	6.72070372525664	6.48924890294185	6.41934494614858	4.27968171747923	4.37421496886376	4.05534460509599	5.07325730149241	4.84128409867183	5.04085921105432	4.89771983875056	5.19760365252613	4.30400274846305	4.22648067175665	3.86147997236532	5.399180404835	5.77809443700183	5.44073516852742	5.61172055925439	4.6504841314914	4.85903068249417	5.79531711092631	4.56399752790481	5.82762811343943	5.48341378115641	5.18684207322586	4.87494427284802	5.34985408059972	5.63305018913278	4.92997969438711	4.85693504290274	4.78816737617818	4.8853754709726	4.04400105728121	4.23911533261785	3.84939410366624	3.97214937213418	3.74705749773451	3.99260397571879	7.43936572326856
ABCC9	5.03175695476546	5.65977600084138	5.49974642438938	5.7442815356536	5.4300766451968	5.17439004278604	4.46559839922277	4.76395622036236	5.79426720238229	5.83789565386231	5.91056827760344	5.76352218435707	5.7314116224354	5.37186391449787	4.65569292579908	4.80474542215668	5.5348598308596	5.80359210956434	5.98507694947466	5.68100412432484	5.59855907357024	4.53153253704316	5.19050886885889	5.10438496172582	6.12268321352788	6.610363555734	6.97872780995748	6.46717884206019	6.60809350800909	6.47860073793869	6.6824142485916	6.22127953892317	5.8841118786273	5.54944546210217	5.40570912277514	5.12913240279589	5.55645840882586	5.33358677266357	5.44471770940942	5.2137663798558	5.14307987887101	5.69780437032226	5.97261399537807	5.60924006048313	5.64612056187679	6.33241858781097	5.38648199430827	6.83496443015725	5.95665200404976
ABCD1	6.0001579886719	6.20069243066142	6.53444421084085	6.03388120499707	5.73263982392027	6.75438660236538	6.6057791309369	6.13606536695731	6.30396870291682	6.04522765616903	5.84088232404426	5.95189246157416	6.59272841290958	5.71103328392261	7.40514926148903	6.54617290061612	6.15530949994804	5.92993529669226	5.48338576686818	5.74611301619336	6.66688557592631	7.05372828632347	6.86748611932843	6.50798065400413	5.42947575392907	5.19313159015572	5.16949889816306	4.7215267509808	4.99889115223576	6.34097399807644	5.52806744781308	5.03043014797058	7.25199228848881	7.11323967548704	5.91468311422783	7.20529882542123	6.83008996364212	6.84047938131857	7.84989393535161	6.36398303761106	5.53387575019872	5.76808167697311	5.1553388259938	5.76664756371708	4.22745605344438	4.87469809385332	5.90835462246474	5.64124168811211	5.3458862067314
ABCD3	7.54356524023038	7.8019862754981	7.24861096284415	7.59469918462868	7.85213814349537	7.18806707723532	7.26457307790586	7.09985112741656	7.77807608867779	8.27485381356645	7.65626862788379	7.80069983038041	7.24977296163927	8.26639446233799	8.05286556374719	8.17266539049388	7.32629545519594	7.53162289132314	7.65498068341282	7.85258495077401	7.22616714353562	7.11399152823818	7.48572468859263	7.13271995010891	8.58659485032059	8.16451940410179	8.03037676384013	8.03749119517282	8.09702901472808	7.65979960486766	7.76292362438946	7.99312083343874	7.19529396006431	7.18954843827994	7.32003265652857	6.9294766150465	6.86404783643832	7.15472445890522	7.04042875806418	7.11366466922226	6.98755106579655	6.91891067245399	7.61040790898539	7.36791450365384	7.67112571957517	7.68957975979492	7.52550702927761	7.40047595892296	7.64909422241974
ABCD4	5.34288842867895	5.47231429403567	5.50579740480107	4.9062089960173	5.35552240901177	5.08438768785289	5.69508029085658	5.22798725333138	5.18563171423371	5.03665471878262	5.16696799253383	5.17225601942192	5.1293872403946	5.06537463187831	5.7112407261899	5.58634792834088	5.16496801242086	4.93876827490932	4.98714031047265	5.0764738592602	5.1285842682466	5.47104278350028	5.09749020657309	5.51461354230235	5.00410371795397	5.04223247788905	5.09516241515022	5.0246498712668	5.00091169671407	5.50615832836451	4.91482977122277	5.13473486933903	4.69202569531031	4.79598492648025	4.48238208456172	4.59588923403586	4.90698051152445	4.72950048823826	4.5893909542814	4.82509887539291	5.98723798177905	6.04195929195597	5.50731891285059	5.86108526268337	5.20350570868699	5.474205003712	5.64335067278573	5.92362934275578	5.35859522613897
ABCE1	7.70350393918334	7.1779596141815	7.51330794253584	8.33603616872599	8.14523476598137	7.91566352997363	7.69918212750725	7.84886049178252	7.88995761389497	7.70430216297576	7.8084662212691	7.9731688159645	8.14477449148289	7.77555452131889	7.29811199137153	7.49337308081092	8.03932705519602	8.33092546314596	8.38358646370571	8.52751658002129	8.09099701426804	8.14281314159295	7.95941656034085	7.62698952373591	8.57127375700562	7.99066754014112	7.92590152760209	7.98768923240656	7.84984634999886	7.15957973387039	7.91646071711177	8.53836516701823	8.13006436730834	7.90962398216243	8.23778622307646	8.30929670833428	8.06663563878517	8.32694989399802	8.15734807119487	8.06567155030862	7.13647478336987	6.61457118818488	7.55688163171333	6.86536584718244	7.76674917989968	7.82174161592585	7.38077894994623	7.40133373092811	7.66997957655609
ABCF1	9.26030132432653	8.99894510310871	9.01807222254019	9.00812618339539	8.94977209963941	9.08677528673248	9.14764303159215	9.37775713681298	9.19261505729954	8.78566953670272	8.97174184396336	9.06161821383309	9.2112038723494	8.74395724308408	8.87134965077881	8.76800150546355	9.51586526447887	9.26893308230565	9.31616535682012	9.26489894742227	9.47376262148408	9.47649978908541	9.30329641932244	9.22968723010811	8.74154903927153	8.55165823367804	8.38159025083966	8.5262603403974	8.54267075409001	8.40554636981161	8.42644580132997	8.92460715679293	9.28733459261452	9.26850023521516	9.2192674201479	9.21537179633348	9.28247883525392	9.22346052796271	9.15581046269238	9.18043867514666	9.10342966878518	9.07420855520343	8.86108409178176	9.01579623383891	8.68288645358923	8.90646378074893	9.07366395486412	8.79043400267697	8.32877818383139
ABCF2	6.57214648969949	6.08442837852617	6.26431875732588	6.58816608644545	6.39430912258377	6.70683245138328	6.03327289873153	7.02311263892419	6.43566700479736	6.01793636721128	6.38284583801377	6.23860268718033	6.5822054837496	6.24607633659123	6.18652373372858	5.92043166824646	6.85919606478828	6.7642957904969	6.62851081884102	6.84202403397436	6.67151149200249	7.01184778671026	7.25652060575716	6.59989267548793	6.81335819053567	5.73205449021784	5.51586625428438	5.55914549594571	6.04212221861097	5.26472530363091	5.72207754031496	6.98460722182913	6.70817568579361	6.59333105171359	7.11970531225245	6.95771200556769	6.6341604169788	6.85505951336555	6.76057709182398	6.61152958836949	6.02294487619867	6.01886747288208	6.10694854293691	5.93515763867111	5.56786697959576	5.93761133107407	6.40593458744479	5.9394201183198	5.7120299942854
ABCF3	6.89124965429595	7.26669501507877	7.30515123017692	6.67078273548764	7.24921301056046	6.86606312309132	7.65725928598789	7.1055012153691	7.36896876156787	7.2447699736193	6.75003029446183	7.36808784472352	6.76430324476142	7.17894241371445	6.8651402578258	7.4324262356772	7.2844601714399	6.65611127518704	6.73478903477381	7.02803296859244	6.9603841480689	7.6476076534194	6.88351716199552	7.53682187313664	7.18512281443197	6.12768701383833	6.2985499246253	6.56269913266791	6.54466131156924	6.9143107988285	6.18088460327235	6.50197529733749	6.44019226437278	6.42454899898198	6.95686397639325	6.64212147673028	6.51362297561283	6.61106915796681	7.13784344808323	6.29602253225043	7.49700233435079	5.9406145339749	6.59604463178811	7.06894666203019	6.66008239239015	6.51617483790005	6.40532963068731	7.3574574156613	6.0807781918765
ABCG1	7.14850356509453	7.36143220577584	7.68852330759296	7.20807225320595	7.36243835675894	7.642737750472	7.79706662747269	7.51408381978106	7.20366607711244	7.41886657155518	7.15235134290348	7.36675663682618	7.14173763921332	7.48336674377596	7.53499376739591	6.90568407105508	6.97695740765335	6.81423911346266	7.03724167282573	6.78135359078586	6.97383451354342	6.7073316937425	6.89236316975572	6.95680646807714	6.75725250038186	6.78254070417599	6.70472273286854	6.88511123055276	6.84057379700488	7.32868421452839	7.1584585656231	6.401394580272	6.4466982603548	6.76591594635966	6.59938813498322	6.60811879556935	6.3302877290882	6.45316844195937	6.68352738168603	6.57497578923912	7.11348165194386	7.4487625952678	7.35949022063066	7.33255474189708	6.84472248944496	6.57959084765389	6.79524426514965	6.88690637763052	6.67507592024217
ABCG2	3.96773184977002	5.67032610228474	6.31373341996072	5.73339832197189	6.32001631807261	5.64350331337682	5.46578770812718	5.40605198729127	5.16225580610003	5.03365373930503	5.04188025125942	5.45375657781285	5.26330766298583	4.88842195643375	4.52843805424201	4.12761301961951	4.72993137688953	6.17901826311091	6.99929444045461	5.80175294905626	5.30444940157169	4.38887648365505	5.32109747527577	5.60971380472174	7.65176583685301	8.01391134971728	6.22556861778506	7.32644343063647	6.03516330232405	3.80138420553073	5.19129527856386	5.20819347494661	8.10672063172438	6.59188360686165	7.16392564649533	6.97626479638926	8.89551806681135	7.11815319629888	8.77398139201289	5.95478901844272	4.90188498171588	5.29085787289502	5.67664571565221	5.42335864089239	5.62835597574475	7.08115110278017	6.05379399982969	4.8243423619215	5.62669690513303
ABCG4	5.73329832264416	5.47946391572558	5.01720441279825	4.84112479827641	4.56893701139984	4.14902992330909	5.05232670825745	5.68886129674193	4.44184775750711	4.27156984364781	4.70438071424663	4.31013314777583	4.90764829842503	5.02439051927407	5.31075446163161	4.37902134109104	6.15943523689461	4.9376490926097	4.66642958956784	5.13321041783908	4.77206455452776	5.77263385313622	5.20505547790576	5.4579656138912	4.96554126869149	4.34830433696251	4.72856780425014	4.59061536601341	4.30478357964767	4.8802522677792	4.87967209771294	5.0385026559891	4.30766842528746	4.5815687141527	5.26009161074253	4.78113921459855	5.0072494946959	4.74114749175569	4.17627390938584	4.31940786649016	4.82963743096457	5.42195905922757	3.25488782188895	5.36094517412194	4.39432982849442	4.2346870321255	4.6006062946716	5.35742814316858	4.41869297010424
ABHD1	4.08930713690917	3.85659153372159	3.93689987684619	3.59397689586344	3.53351424241833	3.91622285286936	4.45563072836032	3.70084443645244	3.82023999156877	3.4600547405689	4.15159920914232	3.80845147789895	3.69720009889317	3.75899675388517	4.16508422477938	3.40339834153748	3.20343344299389	3.20343344299389	3.6449613716511	3.81937482389887	3.91703968714988	3.72166162725847	4.01163779684472	3.68360633313	3.94378980150233	3.30574314496434	3.84257485080134	3.53456307696788	2.98532660674646	3.70257235512278	2.91716927771204	3.77431843831868	3.71141494870988	3.62581651611762	2.79278571681167	3.70457335744312	3.71314770071916	3.9973697802997	4.13842352719729	3.61015408128898	3.93491095787319	3.73199530590795	3.50116953824513	3.92626411451308	4.1190998381231	3.97607650560827	3.92212919305161	4.50361853400641	3.3624744607493
ABHD10	6.61830493817511	7.09483570006531	7.1884132244647	7.62168674930764	7.43059227630915	7.31184630071745	7.14684241321361	7.2370055484395	6.53893326654138	7.15644257897735	6.73284066453779	7.23396333599343	7.22471208591165	7.0308279489607	6.91093885913476	6.66378194356095	6.51795346503588	7.33494119585695	7.43059227630915	7.11880454591296	6.9576486999302	7.08838740596197	7.05492971506815	7.03574267556665	7.09335031616209	7.41880391076853	7.33692336923115	7.39480515786242	7.12502853707789	7.002010836637	7.31387167317609	7.08440976718758	7.16256355694094	7.48042075870006	7.95524681825837	7.43494375331422	7.43269241641393	7.48209887697998	7.39163500966629	7.05828927463449	6.25309489386379	6.34555422657766	7.20739756057002	6.76921595513412	7.72064754422876	6.94466072904491	6.7232704058325	6.8930212081143	7.18253482597524
ABHD11	6.71278020091215	6.46584290718317	6.01878329760238	6.58555993741274	6.29283342926333	6.58161045277898	6.34985485197669	7.06834997926348	5.96392365660779	5.71804559654429	5.53502261969758	5.74552266910102	5.57895915962132	5.58838200780536	5.7436660569327	5.6467501142124	5.89306328698978	6.03267343423806	6.14744278007849	6.30174831780853	6.02893658387172	6.08751338687456	6.46492346086015	6.15101818590845	5.72427696188121	5.58600168531173	5.56214136413698	5.69316541842024	4.98892072472227	4.97373509412397	5.85337155707121	5.62648685606151	6.78476083810573	7.33840534306705	6.74735295772613	6.81311207376185	7.22355724379425	6.93800320449867	7.09823887568678	7.07944436904975	5.44703534737314	5.50814604206274	4.94930774823608	5.2577790363537	5.54366187122946	4.89411931166132	5.79495226093313	5.14771323926206	5.3125166095281
ABHD12	8.21683757459421	8.11976991460272	8.28870733173751	8.29705978177864	8.17308392885226	8.40142922540322	8.4770827732266	8.55116240885464	8.28374762964711	8.54651303604767	8.25682552060085	8.20569216100217	8.13503032232532	8.6345714055416	8.92537220989761	8.54651303604767	7.96675392048036	7.77788863187123	7.78020009796891	7.75583298696922	8.1467991777065	8.33830852747493	8.04375454788385	8.31615129495996	7.76147457851649	7.64715650687725	7.6860116814188	7.72351560154683	7.83497808713402	8.0889540775966	7.8545831048247	7.68912332391996	7.61699333549413	7.65685464488735	7.70238398643944	7.77247248132806	7.59301309239038	7.68090864338134	8.08255962442449	7.79921368092659	7.92455192115558	7.97574651164427	7.56169488376398	7.81768731876331	7.6245344762427	7.3458086817179	7.64990772209407	8.16586285866509	7.71315227341349
ABHD12B	3.16035243004684	3.08311067166147	3.30304769222229	3.12021613818403	2.75677127076315	3.27352506571872	3.58687851611221	3.09895029634308	3.31840207676048	3.59695302575652	3.63333063206396	3.44731035708323	4.53285032459544	3.33645223987322	3.31514018468528	3.55683213834272	3.10267432188821	3.52766766527833	3.16593269169616	3.88602136230556	3.86440892036217	3.26667393702711	3.53456500731693	3.31323773523409	2.45770159570253	2.8784702689551	3.10627126072911	3.56338673139112	2.73257858361268	3.41058229956111	4.58459386877781	3.26984340240833	3.19377623325902	4.00506694415771	4.37176215031705	3.7415776951689	4.5447541125582	2.59765486595644	2.86610434752242	3.63333063206396	4.11028703303466	4.37176215031705	4.43554427139092	2.52705627620121	4.01414401572945	3.21421408596636	4.49072300769971	3.18345140131849	3.67868132991239
ABHD13	5.37753840074371	5.49610747414974	5.37019593410527	5.78415504057503	5.63974246570565	5.1796409710827	5.20867652633929	5.09158089902091	5.13871136278581	5.71828828588719	5.52223080655075	5.40441207627843	5.64222132206487	5.38935816238463	4.68560316522424	5.4612326149021	5.17249909122257	6.29251127547345	5.78652493621516	6.12760665627585	4.89006052545027	4.74631657317528	5.45464544415732	4.60004176056151	6.44524448707308	6.43048773877679	6.62924942505056	6.18495714021508	6.32642034652919	5.62231865617171	6.1125824589418	6.39718290443599	5.63741962128512	5.7344392361118	5.94037994794539	5.43108516503483	5.83869235685784	5.4800209098046	5.74128147399444	5.53874083187235	4.92138425580768	4.72508656761325	6.0186310789094	4.94277522606835	6.33747243037654	6.28505241897598	5.85760199437932	5.59576443365432	5.90692900718581
ABHD14A	8.32013767317762	8.05448828483877	7.93447872217306	8.20087526724951	7.47356131391749	8.21385031418286	8.03669056013558	7.94483142148032	8.45204335128881	7.94641465058858	8.17538965803319	8.27724450636441	8.19160813492512	7.78848854236364	7.5806582033029	7.41156455698405	7.51736354354642	7.89382702557264	7.85422506428206	7.95902607239564	7.98250112662536	7.9829297796027	8.13368557192493	8.02089144652798	8.26946372492121	7.77850477657868	7.79406633946509	7.76626892378892	7.49929641774601	7.45922731760706	7.6278100308105	7.68242280890205	8.14258775202403	8.40204356932494	8.42626843449026	8.15086884979063	8.28643201274874	8.4398645637561	8.44911046249647	8.45466835311291	8.02836035970593	7.88199859217621	8.02585346969293	7.46812684350815	8.04471021939897	8.15595031186568	8.60896617266896	8.18763612761495	8.34904188942067
ABHD14B	8.1188464137102	6.94590644702411	6.88221306514425	7.84405128234362	6.47857298819835	7.73233613582395	7.00375175234329	6.98755518964818	6.3818080426501	6.9390422479744	6.68699782284995	6.61154382086301	6.75277256741125	6.65207206587833	6.93260168911649	6.98174088150857	6.83001322585925	6.70637782669647	6.7664334286685	6.79497081434207	7.33653340242631	7.16279180608582	7.31888786748099	7.34735157659946	6.68933398361776	6.37568060915135	6.29590731912194	6.80945439713121	6.86276552445556	7.2062793927308	6.38088708571141	5.82358534354494	6.6103066687087	6.85913695411712	5.61018427156795	6.14872612089329	6.49795606190134	6.70637782669647	6.95180671114466	7.00829207005103	6.61620386297278	7.25311005306323	6.5143920734005	6.51572746096161	6.97460039537726	6.79239520477019	6.61835890220932	7.01437652555932	7.41375564173554
ABHD2	6.92087222123675	7.49762956134616	7.42283983069145	7.1306031687622	7.44156837619283	7.12811414174636	7.00276950681446	7.11221755587189	7.33969803160583	7.41600330315462	6.75463010684909	6.83607660197838	7.03318541694797	7.46789398526365	6.98074438330989	6.71715089116175	6.8840014343755	6.88028448736519	6.89030696948229	6.9293957559732	7.05082155614795	6.97485645162465	7.02390964293562	7.27756362053385	6.17907579646399	5.91049871911304	6.04519933003892	6.43068047515252	6.45781916638185	6.3259588118396	6.47921650196131	7.38250099952148	7.01326213847899	7.4537977955973	6.77940422241337	6.93743254764878	7.09319862388534	7.07195892668354	7.35468473982673	7.65171139596868	6.42381629175996	6.3212822066354	6.8840014343755	6.33401496261418	6.67796530917578	6.63360531658244	7.36563369311083	6.42381629175996	6.31982750862392
ABHD3	5.76091538696236	7.28700905420897	7.22855090600406	7.48650424765196	7.15705143686497	7.06460043073164	6.96364693894123	7.08514193492795	7.20800940180774	7.78868418247663	6.85099612260987	7.25374514347688	7.94806450052211	7.65319112236057	7.81101958016388	7.6176036924402	7.07267579889088	7.40669022455485	7.76672749563746	7.40147939108115	6.95737970152287	7.72013751897264	6.95661658492672	7.84379088204846	7.60143587142181	7.72074687326956	7.78344202705309	7.99514993348443	7.54470897280816	7.58752038334206	7.95307031759684	7.5320805321219	5.63460250559996	6.00965438045678	6.59893130753224	6.42170886787682	5.97635914777485	6.09703692561569	6.29765116690303	6.67125653716715	6.43416361411395	6.80105184986198	7.09951870990538	6.98923127706209	6.79780575687836	6.88339725599631	6.16425667742638	7.18267848673561	7.5141529870124
ABHD4	7.63035228232751	7.30193643762731	7.05148274031418	7.59791387518132	7.08194955831489	7.53580459829145	6.72984229968172	7.44466289778633	6.74332841944293	6.4217765737578	6.61704265022535	6.53225728562436	6.61545497251832	6.71300644714978	6.50447644142386	6.32494229631906	7.43461229320516	7.24020404083088	7.49896175662054	7.25697942379558	7.5400824686057	7.13319259460049	7.36858936967344	7.30825761680632	7.34887347821856	7.22337662591297	7.02935228497714	7.40449282364878	6.85367553575399	6.92271912510919	7.3384291183159	7.00765636676275	7.61459081931566	7.77061495918917	7.21197459681767	7.7910564854508	8.08532389989432	7.58516182784089	7.75733415470274	7.78619641976835	6.46066413056248	6.34769572882547	6.58068778389929	6.27537131388081	6.2508009818195	6.38580421260119	6.60184510108463	6.8171828550654	7.12808080676608
ABHD5	8.86612802202846	9.22262835287456	9.35984809604951	9.22262835287456	9.44328821637247	9.01804453563308	9.52998642079645	9.10425129720383	8.91424492887619	8.47559476799669	9.06624638322087	9.1384338778839	9.59250482788218	8.49812631049797	9.69148303644114	9.03743529315056	9.06624638322087	9.00299586785172	9.10156757429752	8.9931568987943	8.74990077604078	8.67203438618489	8.40169430174236	8.22431579010426	8.65856925648616	8.58752846181399	8.64315655696167	8.95500434971552	8.97829631408023	9.39304576862456	8.9931568987943	9.21268624148992	7.56467813715803	7.70953243494588	8.18773666711523	7.66487180725933	8.19303737377495	7.61575179071942	8.04593214637539	7.921951024259	8.51365428674111	8.59051554450624	9.03199706338789	8.56491602336979	8.31147105660572	8.47182299465813	8.0395231652977	7.59801737763318	8.45154642656569
ABHD6	8.82304946769879	8.71177968487981	8.513736546109	8.94954170483955	8.29741377812858	8.55348144580763	8.31001486759974	8.41429542825495	7.85789285098383	8.20143312206246	7.81414760542134	7.69729847843208	7.48301003267755	7.63131228556063	7.88957851730795	7.3027440406481	7.82525750905626	7.65121807162548	7.57297553453618	7.65489643843201	8.04473827364954	7.64247097390121	7.79505652394097	7.93601017399528	8.23754681350336	7.8915673071419	7.96523383884058	7.86927594897043	7.95888532247777	7.63970162877675	8.1524565298967	7.88229496075339	8.68386832861667	8.27645099010784	8.21587014262317	8.20440085832325	8.61987092557917	8.87552717557385	8.50335516074523	8.32794975155605	7.72806211381928	7.26905007060777	7.68632842428671	7.52292405268912	7.70363723785376	7.96606805730731	8.00320947988072	7.19483715020573	8.1424247682568
ABHD8	8.00682696449909	7.96915483268793	8.18583018270776	7.82378629231817	7.48735266524434	7.99538515521804	8.07429627412551	7.82752886470966	7.40560785552993	7.58041406055483	7.55838681041905	7.44652166499265	7.53252206025961	7.2304562755029	7.69025139017925	7.58130476450768	7.28167074292385	6.99682119511537	7.18432750548171	7.24867228219413	7.44019180969048	7.89777531251109	7.61225319233004	7.57105459997082	7.29875771671339	7.18007393966602	6.90706812877264	7.23846453213121	7.19688622924333	7.14516278813503	7.26423839413219	6.97503025419157	7.52042383650083	7.65448387022193	7.36910515135755	7.74351185103387	7.92460347715015	7.69217215992793	7.72790534435872	7.39079106596491	6.98319807003139	7.6597917386757	7.25521420986604	7.64849737018503	7.06512869553642	7.35357741441973	6.89035884577491	7.12978451172445	7.29455464431906
ABI1	6.57359293158203	6.76465375951915	6.8983981168813	6.93009478451373	6.9180089350055	6.97274273808728	6.87162758849747	7.03035497095966	7.25914246178399	7.19955201551256	7.24607073795108	7.30698807409229	7.26932121013954	7.19353171738229	7.06116111932504	6.54871495866413	6.85938496880975	7.25568543689791	7.23586128203459	7.21902707389369	6.97226273042428	6.89104931269383	6.88403990786404	6.93572234910154	7.14381779241933	7.45047642539467	7.57660207527062	7.46548595794119	7.21811877656504	7.01349975238234	7.56014605498542	7.46795710850258	7.38934090395209	7.36445323390968	7.20192781101631	7.26557650389314	7.09873101203274	7.3021185014033	7.25968711694369	7.31486537156529	6.59259929561208	6.82700465389971	6.77583131169873	6.9894589645467	7.0561299278943	6.89752537567584	7.09100725236441	7.10381230527343	7.27802276319547
ABI2	6.67974706407155	6.91241201314648	6.66990835682391	6.63825136087411	6.66847288902556	6.56133329819859	6.36893678214235	6.36048149328816	7.43625913961788	7.21722565574251	7.47901224686005	7.41416964612176	7.13029493122929	7.27448821946167	6.83094647614795	7.2093607167176	6.98407856481164	7.06059529918095	7.09201944252986	7.00827058032156	6.94922874878747	6.92450254201672	6.95681837385487	7.14208275171838	7.15683190940215	7.50661075894868	7.29349857974149	7.37950063329357	7.22163615794735	6.98188564119985	7.3233050823749	7.00328068605689	7.44406107146844	7.27357461543352	6.93705329720398	7.09455616615824	7.14301964100661	7.35128437695202	7.13542179761212	7.27309658274113	7.18897515637143	7.22543028562047	7.36957700333267	7.35743031589399	7.44252561402383	7.54331517745277	7.74444777520544	7.25931581793277	7.14112120744888
ABI3	8.13024718236037	8.23273418133369	8.55484000281959	8.04834388669674	8.06015549915448	8.28053183974601	8.62520099078951	8.26004420421765	7.53506160549651	7.54208557770472	7.40952148876901	7.79883538513944	7.53145040184777	7.3411763493252	8.33985448215377	8.24050622233088	7.69553732211069	7.28763194773178	7.33812737842945	7.21250064321058	7.66383495427412	8.34278061227996	7.84746773083211	8.02999021581908	6.98506883277763	6.95711625817597	6.95555240068657	7.13613778123046	7.02624883845029	7.4679495983933	7.36196636213249	7.32688902289632	8.01523357465521	8.6823880936649	7.98789520390135	8.62473010117286	8.876985196347	8.32798302419291	8.59413959978898	8.7483409878656	7.85707293408274	8.48336872327863	7.29275346289345	8.22405815826307	7.2129242863774	7.08161065348055	7.7193574072338	7.5397059315149	7.54510777561224
ABI3BP	9.49751751655487	9.7888867133056	9.64427737574576	9.65917000288334	9.59726887975748	9.61126210154296	9.28350989252781	9.2031450051125	10.3426206084147	10.019503144294	10.3533043575029	10.3714164108655	10.0576319987496	9.81052011341775	9.63075133624564	9.84346229107249	9.21484574965189	9.35338489561275	9.43676369142232	9.38831127376747	9.4867129992568	9.10850616279238	9.54532901520144	9.7313565518791	9.82232573561303	10.4226825159352	10.3580916517151	10.3607792740688	10.3580916517151	10.1620149287359	10.0871312230541	9.90850232828348	10.6529090986673	10.3372252356723	10.317947875022	10.2189073492649	10.1778927702168	10.4666294318674	10.2447284400212	10.3236684744346	10.3659638321291	10.3372252356723	10.3318923657754	10.5148328975108	10.3318923657754	10.6896215750831	10.5226849498898	10.1493787602555	10.5569153217826
ABL1	6.57372033826492	7.00696382102831	7.22037903186331	6.39417554435273	6.5705577327942	6.85407527322643	7.06061934717565	6.92627763978967	7.35570382428318	6.80831580240445	7.23380755509214	6.9506916153546	7.01510251010672	6.78455024462782	6.78605206389236	6.78120984718289	7.00696382102831	6.38177403123377	6.64094871289074	6.50027761122276	6.94996371409547	6.91678773170724	6.92483857063368	7.07826467769877	5.97917770148421	6.07177176165458	5.68974491748638	6.04479548999069	5.92588612596643	6.00143307331516	5.67654856965917	6.47078296853589	6.61562904409246	6.3369390786777	6.36584177867395	6.4820026879439	6.2871050341408	6.5380824599514	6.16637382529843	6.45335935506297	7.10723849448471	6.86100706855047	6.39995692102009	6.60353500650537	6.40374911924655	6.36031767745163	6.21418731634015	6.63369270867255	6.08540736024161
ABL2	4.88539599903799	5.82257464512606	5.91531819022354	5.91709174354365	6.31024344625449	5.85650236348363	6.61600468710641	6.58025478051136	5.70697917352014	5.18811917871817	5.58309955432214	5.55155818924353	6.48938205856872	5.58164050680103	6.15120726645335	5.54312165224369	6.85624496727695	5.68877674511232	5.89197991454141	6.06159905236234	6.16648187283548	6.14061133912226	5.30302727682525	5.42035090916173	5.53580047601553	4.47113025753275	4.81060846543364	4.63248145940072	4.89673441944094	5.04873799019032	5.08858295682796	5.88246368237594	5.43059342275993	4.39418981825281	5.06066975658518	5.75887587268216	4.90522931834163	4.95338761352178	4.882640020387	4.92753329144768	6.87753733410171	6.25679042973662	5.65265721314525	5.86991587369438	5.33055139772906	5.29196121195958	4.96167176111387	6.70069428988736	5.16600001829812
ABLIM1	8.24337321917072	8.4845200651781	8.08106606319739	8.15245600711718	7.98334996079288	8.17762402519955	7.32946325153475	7.98390350723863	8.31482059154021	8.17689500293526	8.29026035788386	8.06295855395907	7.76071102793704	7.88769968734297	7.13852322768029	7.70797735399718	8.17339824844223	8.25371672105614	8.51106477081864	8.08168660950113	8.35026032594587	7.72750781260037	8.11206466415934	8.28198587542248	8.28534384449539	8.41741811216948	8.40660401604345	8.48977157785651	7.80704462020443	7.65218880558007	8.4366327142993	7.6753994706684	7.95513504440682	8.08342541533936	7.4324930807715	7.50551016409954	7.51876656457267	7.94776665526297	7.75807570018955	7.77150279077707	8.12780963078627	7.89357972249869	8.01970216945494	8.06081136803406	8.25079584629485	8.61258550801597	8.54299339361884	7.8744496678087	8.72903285643197
ABLIM2	7.01212290423518	6.41420170403347	6.50252220356347	7.08667072784367	5.97079168881345	7.08268390060323	6.89797571445846	7.02816842243102	6.78271782501065	6.94991670770884	7.13179787090129	6.166146223595	6.64436439734945	7.30451517722848	7.00841901312148	6.7821262312911	8.28370800726168	7.38105524529963	7.50161643338752	6.52819456501379	7.96770576673365	7.43834864180712	7.3910071143526	7.30966180875705	6.76155373506741	7.16640493433737	6.07595039535718	6.79924737443157	7.10327744166279	6.63823333516503	5.84684695878016	6.94384176508675	7.38224544768402	6.14783253975505	5.93908413609769	6.53191482433317	6.52020220401213	6.20480091046404	6.32108064360926	6.10035071339471	7.3286886787016	7.80866760372411	6.60514851485712	7.1062611317266	6.74666100621441	6.00066834080823	5.92967475614723	6.24342519923682	6.05701705801651
ABLIM3	6.58983614002183	7.19633641272609	7.49926827457973	6.0970727265772	6.61056009867908	6.99049181650874	6.81835722994038	7.07432441650563	7.75716090899757	7.2479939439178	7.268677271788	6.75753068447292	6.70957281216796	7.19435904775673	8.07930887585601	7.66403514509785	8.85537722374716	7.85609010364642	7.82396695195801	8.16075554574717	8.57008589526749	8.89787702699284	7.97397807498214	8.13006350066901	7.92114902276406	8.06661626943735	7.74999183235064	8.1368691574985	8.09135590421389	7.75391721783207	8.25559231723453	7.66009621602075	8.61772549307396	7.80064262293009	7.35234509137077	7.50913704129898	8.15992035734686	7.94647554668676	7.14439672329104	7.68526924585907	8.19136858651718	7.78579432753228	7.514775691634	7.97813144432418	6.62065459199301	7.57068816913536	6.83502036715939	6.42862446336986	7.08665134584091
ABR	8.25678766545625	8.29569165032131	8.65700889043745	8.15526517517258	7.93306461182049	8.66590642605994	8.64136125900074	8.68617944698593	8.74706496148437	8.28625550601728	8.44238382321678	8.33339950421825	8.43043300591252	8.24254776125541	8.79107173898827	8.29002052059967	8.46646732569179	8.184140196438	8.22405319821622	8.33542628169201	8.59363843134005	8.50416293848233	8.19824894592742	8.60892757323222	7.98208499675947	7.88790717031511	7.57949424332535	8.09784214505553	7.81186716609488	8.28221419217617	7.8489122515168	8.05559109195513	7.87444370200584	8.17556967322931	7.49472633024274	8.02684372794215	7.99577579990185	8.11498144274342	8.25556880100483	8.34859596344769	8.41325173871698	8.65312496225005	7.83808761600124	8.51500331256327	7.5389062319657	7.60153173230226	7.99635987555002	7.84092230649731	7.72500252635909
ABT1	7.06501689923532	6.69234381658104	7.08161842294793	7.33230126231086	6.96378319976675	7.29524347637498	6.52345566055617	6.98878248641417	6.74193076790799	6.23586180210656	6.7087175986311	7.0225338008048	7.14078908083025	6.22878494081458	6.05191064382278	5.96496225100987	6.75885956482458	7.39456583285337	7.29802867255927	7.06877041922928	7.43528941606874	7.17925717809869	7.02207494352914	7.44831286521633	6.49153640131764	6.80880921583634	6.51463277985126	6.32676615194681	6.03891081232909	5.98561588934068	6.43260866787538	6.59888201221907	7.20558917521587	7.37947921294057	7.51498212821017	7.47153745387109	7.65256845794834	7.25331539281099	7.60478319621849	7.33818880603172	5.76389841550418	5.69920966148692	6.53949710847642	5.92286040899222	6.77892107483275	6.98111012284898	6.58135433907873	7.01167642791441	7.12986085497817
ABTB1	7.89385787073091	8.13947561017509	8.00479271973637	7.73727224980902	7.90668762547995	7.84399312688171	8.20052681329856	7.74350401374099	7.65699649797181	7.816572184204	7.88704132515983	7.74613021492029	7.94686980303789	8.1705729982284	8.81538276794147	8.76492024730562	7.59952250455184	7.06059955971507	7.36620290018479	7.23964315833303	7.47870543653389	7.90341757380911	7.58237836082089	8.1540289940382	7.05839156601103	7.26647813799458	7.40851982606975	7.27145646087787	7.51952673907517	8.46665798381662	7.67292500471963	7.67726774675071	6.87260466719901	6.90428211138324	7.15927289633192	7.33147632183782	6.85053181842082	6.79922343181809	7.01691578058475	7.15012194971258	8.6744468487839	8.93915209720416	8.14430744230433	8.65135210885858	7.96690713916114	7.87234499467382	7.51843869081331	7.80986078119025	7.92444844803033
ABTB2	4.77700912165732	4.81991538640611	5.21374042920479	5.02942447016936	4.79861493211319	5.25597639993737	4.61027969155092	5.26880384135131	5.63166874831233	4.96627036099013	5.78143477466773	5.51008734405338	5.98366744449944	4.4345037747961	4.81500237952433	4.3164203122736	5.02411921715957	5.34010326411271	5.35581545236678	5.00995367028364	5.55450797676473	4.73840515146443	4.94810539315082	4.93560813360413	4.88654012904705	5.16054142745151	5.13920869974299	5.15054659889868	5.02690962632335	4.26915217127858	4.64349648390982	4.86679376384356	5.54921761917752	5.19593046893702	5.44475353803626	5.77037492340025	6.13665088213266	5.77167579030579	5.52680249076134	5.37891825279219	4.67993317011696	4.03388890187025	4.41360053177204	4.81292943321494	4.02311206363183	4.36560996278177	4.70402899871453	4.26607378394487	4.32456810842621
ACAA1	9.11822383655946	8.97688351221996	8.99988457938691	9.01973486663482	8.70473536391086	8.89759075304758	9.32933356629472	8.98166948337811	8.36329061407286	8.54887827894795	8.23757150523941	8.69385339981327	8.75184382191739	8.71291318889644	8.89159380597748	9.23515028850142	8.53236751940781	8.32775370366933	8.26343368987732	8.37856797222121	8.65357350042129	8.54390729758102	8.95581664269014	8.82389315109797	8.42431968869677	8.07038207779191	8.13893303211576	8.34998296057142	8.2736111201496	8.59856379834733	8.15554283752524	8.4781912976683	8.02612913088637	8.45664975548164	8.26511186328616	8.30647379208093	7.89543343431603	8.01912677480296	8.14393017654251	8.05326396150581	8.02936774393482	8.94839754643951	7.93754101031585	8.13197178941208	7.91465393933814	7.65061633957507	7.70648194746334	8.36915300826386	8.2883988553212
ACAA2	8.79980456938549	8.7290843995957	8.57884156607803	8.8829286798072	8.5118295612006	8.82294835007669	8.44776579370131	8.63864950484013	8.27598464368126	8.41471011869029	8.20628826515285	8.56097623265773	8.64156373311566	8.54880683756107	7.73642553983381	7.70983159431903	8.18142643841593	8.40018236823665	8.69268410525195	8.39184544718605	8.42652300457335	8.59114113394675	8.54045818923371	8.6456389617907	8.07819004834619	7.82312060602976	8.12903952038926	8.05019117507524	7.63891323355195	7.23463295807296	8.25997339271715	7.79848042482364	8.52132748265071	8.57944434810363	8.65552153791863	8.59139444312482	8.30266654377176	8.53566290576544	8.52912025805952	8.59170638868671	7.71217704967157	7.28611101215052	7.97038588397738	7.35516825409536	7.61949520868827	7.88688063706089	7.91850558430686	8.08616811472785	8.284947801311
ACACA	8.23491703776954	8.33425730499876	8.23070844745444	8.32494401562563	8.49152216025828	8.13008717568722	8.20371372885497	8.46514713874969	8.42423970033033	8.43689816512694	8.41670228151742	8.42697706733613	8.11853881575127	8.46055662480784	8.44929656519715	8.70760474012271	8.15253447678521	7.80841683082355	8.07710381745838	7.92867521855958	8.04281242567843	8.11738264228194	7.97770410686312	8.14274564048383	8.682272949688	9.10911495598867	9.06679127937359	8.98213649572268	9.05079209740597	9.26828645721368	8.80198148628823	8.80151039761243	8.25269060421323	8.15444260883485	8.02765585342431	7.80736765541308	8.03145725668208	8.00194213936284	7.96839230357414	8.1920241909247	7.98629218717065	7.98089918778736	8.45632871539878	8.35374284038419	8.18705472552439	8.29360398696919	7.91848959778993	8.21044420397399	7.94347364453335
ACACB	7.35204191273267	8.12124394597023	8.29679044534991	7.60643465860742	7.83664055557395	7.66900879982185	8.0649122903403	7.48191756519718	8.11749740700291	7.8427966127866	8.0545696951764	8.23093726408859	7.71548762106167	7.98902556082046	8.10846564214531	8.11487443686955	6.7159146912386	6.97367683409445	6.89135904799701	6.96357519075508	7.33234279155636	7.52145461675306	7.53365935047393	7.78947554544253	7.52029176229553	8.17909726475292	7.98935163149605	8.36695980712025	8.6300778899888	8.94500847225653	8.10711552621545	7.44688002706029	7.14044954421126	6.86612589198117	6.35610421261015	6.60335876068313	6.74113082348422	6.73449024358094	6.64005808069683	6.74908354321458	8.597616179237	8.59827879675446	8.55273104479313	8.52412194419227	8.62696515908166	8.4555357930516	8.42507372053926	7.96473133120783	8.43936713991301
ACAD10	6.08067266985011	6.77507614398336	6.67099728985555	6.67020287027473	6.72134733918015	6.78781157987753	6.77028655207078	6.6441155816332	6.41541009554755	6.41406848239653	6.36365580248257	6.33042533030728	6.16931638004768	6.79835000062393	7.35937174567626	7.63380415468777	5.89425601696917	5.67792172045536	5.76484308944555	5.48471788949596	5.81111226142139	6.26068946540259	5.84442679044028	6.23460052858766	5.66772282343024	6.20325886313357	5.87725181195814	6.42083588239414	6.38334982648924	7.05102157617991	6.28081860718796	6.48400377628314	5.62777110011266	5.89947083762003	5.43774989199675	5.69283933793669	5.59122944756836	5.35458965471493	5.81896580769235	6.15255116018026	6.68804764372189	6.78947953136257	6.2354427451972	6.81865549696355	6.52719580851335	6.24128551991505	6.30522311078381	7.04571940233864	6.14691440713792
ACAD8	6.76136586147477	6.80467375918986	6.92342512822984	6.85225630551488	7.19707718354625	6.83815578887406	7.16756696633067	6.93755825799357	7.43991682623947	7.0845199783503	7.21648199167742	6.80409371150383	6.46080332074043	6.92531435984981	7.54084279410061	7.42225682018396	7.66118055861926	7.15785291472119	7.00772306242467	7.33585533956146	7.21588097841238	6.78692057278317	6.97448330165351	6.75450545811987	7.59501086174458	7.35101578269684	7.30819242280783	7.51378089061203	7.0881470235196	8.06902629667331	7.48669336252687	7.02480302079415	6.64249335797827	6.36323650453898	6.26629166718159	6.53669871676849	6.59523228386478	6.49710871506509	6.5344181276736	6.25583217276274	6.99162149774247	6.7153603925933	6.97852266987673	7.09124061117845	6.35735216536259	6.32898340744884	6.45304139748796	7.43475230527587	7.50680867083572
ACAD9	7.79016012476743	7.84932241212988	8.48203647525646	8.51783770686659	8.53821281956235	8.15920613977038	8.31797006084482	8.50152658551817	8.0261699665099	7.82632989846766	7.75306022103027	7.59032256381423	7.95573079260807	7.90034167426335	8.01353674479537	8.38665677950186	8.08302071776979	8.04846049523858	8.24342928925992	8.32129195383385	8.49484268611532	8.67897082709169	8.4372222585176	8.35007584319771	8.60979522607022	8.39376437695387	8.1405884964975	8.38276327020981	8.15373817855598	8.28301121115493	8.45473176843112	8.59516886856227	8.61906393428189	8.03613313838795	8.17078889117366	8.26185137958704	9.10059551361619	8.31412418624468	8.77014613451224	8.62693870098269	7.98828534390061	8.75927288930964	8.23557959344961	8.2293695338769	7.94620636131347	7.97541896290459	8.17906729921124	8.06258042075877	7.80727351461132
ACADL	6.55250788846795	7.19897291656275	7.08738327396958	7.14192599672575	7.42899991896043	6.81159886425288	6.480386041921	6.62828654218622	8.0891725142157	7.23775885274491	8.56033404046214	8.35061966768038	7.96945515057385	7.61771252261952	7.62598098342663	8.27955579586913	6.68793108118507	6.49153360140679	7.15105952173761	6.84327380281356	6.03943503278343	6.6063481257058	6.9679388969281	7.07803014640363	7.28089680197404	8.81608730007974	8.89542691234077	8.87531932599357	9.12968581368125	9.52621765647857	8.55241985559864	8.14716821414825	6.3385312848989	6.50160741359775	6.2821346798077	6.27752909254082	6.61402329563474	6.22881857684257	6.34626954506438	6.08520214629268	7.91360573195719	7.97851102606383	9.01176894832813	8.220743562683	8.76528752693325	8.60103209612075	7.82744024141286	7.76087276222834	8.2069898911189
ACADM	8.16190841052737	8.645862793142	8.54272146575215	8.90384040915366	8.81033662584754	8.69838298750652	8.46648991442376	8.25831204255859	8.84359070196996	9.02934888612221	8.95090048181352	9.01344648988779	8.79892303654375	9.09793421679542	8.61088520993373	8.86588737356374	8.57471206381759	9.012680201979	9.11404292131297	8.94260201944333	8.55348153192301	8.21227454138907	8.78296169508559	8.82400422925094	9.16715769358666	9.5005480348837	9.44685662455155	9.32020255997353	9.38974382840587	8.51660104312183	9.385147382371	9.05804367732908	9.17400815372116	9.46089712056609	9.29123738958814	9.35817866108579	9.23601084060258	9.31178876999165	9.29650273577083	9.1580314352481	8.59060292729084	8.35231686026662	8.62851495750771	8.35200675713296	8.99855256954673	9.09206275994239	8.87151536101431	9.20614483342808	9.16007145255714
ACADS	7.93620027487868	7.62025172535838	7.10840819674066	7.72210313031444	6.35808332968924	7.57054537468942	7.34965794697397	7.82443488598316	6.72466766587284	6.36084321455313	6.47986786806487	7.06037881009816	6.94271278167903	6.5782687063631	6.9781649381231	6.84556256062087	6.69569598058185	6.76794470700308	7.09484752662163	6.63180933579764	7.11808911110357	7.12360888083133	7.39478533315713	7.39610985050684	6.98021424500967	5.95438692690658	6.15817500617597	6.06124932775864	5.84693616748929	5.93365794615242	6.51922820338417	6.27391678943254	6.73373748317525	6.42906438499894	5.97074443194431	7.15486862720926	6.24002506222664	6.55987326368644	6.95752975366195	5.900283519714	6.72466766587284	6.26472191040611	5.61780035061321	6.18300544301518	5.9770714182543	6.04782793092317	5.4828104311072	6.65871181801869	6.70008166785782
ACADSB	5.2082043651907	5.71969977487707	5.63995844137377	5.88064010422259	6.12047005157685	5.76330676071985	5.09719320834402	4.7610749175053	5.46968525940764	5.93427911212181	5.57436151742671	5.75236369970158	5.81198590301524	5.45840956323354	4.40540742550191	5.18135837755034	4.2228119119032	4.75891384834003	4.94784849815687	5.2159566711473	4.55377753586943	4.51208161315123	4.71458015002304	4.9707643060898	5.67028120793591	5.79120150251394	6.26277645611005	5.8609425943897	5.97234147246898	6.12567144844033	5.74273846713508	5.42805713493776	4.840322595013	5.09072695041028	5.25933060051148	5.17972274480957	4.58408759026	5.02945216479377	5.53916151437589	5.68522648430045	4.2996824133291	3.82237427035925	5.39895897423594	4.48846663578248	5.62483095721686	5.27962770110296	5.56149891850282	5.40978126962439	5.56103704293612
ACADVL	9.77469603447861	9.90219902758466	9.94540817609927	9.44616185322445	9.85442995014036	9.84110441447738	10.0453491664122	9.90940424245299	9.6693706379127	9.54884301817055	9.47343391833992	9.28008133421377	9.34347541668421	9.51885502775499	10.0127738775936	10.1197598263131	9.8210702481139	9.31988714155264	9.2175054031536	9.39966850156163	9.63943852639501	9.86652509573145	9.49098516386422	9.60909733917218	8.64068124661962	8.64283627430339	8.54944892982324	8.70154601822247	8.91569187826803	9.24298407194319	8.62315319610952	8.90263730254376	8.73199685460338	8.7651298780819	8.88063366861018	8.95127303006441	8.78795060910692	8.72034135996343	8.71593852453906	8.94730141104056	10.0381386799498	10.076767867477	9.39655615238234	9.97670035890467	9.33642096940824	9.22888361194187	9.33869513511953	9.69188245352122	8.89996565863443
ACAP1	6.65927249484725	6.89959740449532	7.05944064937272	6.55085709073937	6.98882321858294	7.19189391694453	8.13807566863358	7.17844638885702	6.26805036536305	6.27078708385156	6.1436167737427	6.23080103816667	6.40249308563739	6.61062207331712	7.22281020730551	7.72041270335408	6.84618987920349	6.3345505081948	6.15810461302245	6.56003266801554	6.5373786300812	7.08850912564419	6.9129407386606	7.02862204081382	6.32551494150162	6.14107379082833	6.19821927308008	6.03298724878748	7.05467866152091	7.88981085650576	6.35285933396624	6.89829498046748	6.1096169944958	6.80302429086062	6.80142556536644	6.58563995243301	6.81045950402958	6.38952257035009	6.80888031489582	6.67233906390661	8.17125166468287	8.45739096754044	7.6779667042866	8.12950897459043	7.27553558801276	7.51236674520613	8.0986089645298	8.73879758708682	7.28753091330921
ACAP2	6.83731036551351	7.3080485830389	7.04555306140257	7.91549891974639	8.20563821770557	7.4421098006806	7.52096474331817	7.11942505939933	7.5307149342433	7.89744903119181	8.12913720061037	7.72044195817033	7.83229874934802	8.08249633860234	8.4770086325886	8.25325441141242	7.56597692643168	8.03861266428138	7.4287896456527	8.07953283074821	6.70618764722084	6.39795469582316	6.67463003985013	5.79384924667254	8.32259986998642	8.82450181092722	8.90324108922871	8.3267168951382	8.45895874403402	8.41519698617542	8.21926472692092	7.55676754442929	7.65553238318811	7.50284295531143	7.22186302234444	7.28153644157173	7.26332712379715	7.45430769904222	7.54416638392296	7.16418403139872	7.59992284603926	7.30284681397849	8.09637293286867	7.63933312401079	8.67733613661409	8.49411132401259	7.0136890998444	7.83960748496295	8.55898026017402
ACAP3	4.95718815136229	5.24901243157601	5.35447916456538	4.27605235894353	4.65561573814921	4.84142636691266	5.53323493864958	5.50204288038424	4.5512349727513	4.3703072634842	4.84609681448894	4.23445704592531	4.52958054289784	4.17965699654146	5.32907893345445	5.33009801173773	5.21664981041772	4.28575130862806	4.64998129760226	4.69949905897334	5.44064636481536	5.16951055415183	4.75083266832796	4.90506957630298	4.0394511046212	4.11903167534911	4.29456102398045	4.36333110210868	4.43163492241232	5.39609021624435	4.33096061162001	4.35383872234644	4.42331310554304	3.99562877110746	4.06831974309395	4.09733986617639	4.34293969978006	4.28575130862806	3.97624661039916	3.80586380383166	6.30189342347503	5.92233594626713	4.70518071550253	5.91888131023346	4.30432292830795	4.8726754778232	5.02033362560653	5.09311116022713	4.4074760781677
ACAT1	9.8709609284266	9.63799305232293	9.70792843688365	10.0089982039216	9.84638167401098	9.85331436788319	9.40967171233571	9.46786882275422	9.46509003592804	9.62719436210316	9.68696641744723	9.73580194430513	9.78719930545157	9.63118922499564	9.21705211456827	9.10413402799988	9.37982034813304	10.1122317249561	9.85479225509453	9.99965864185918	9.63014442724855	9.40360601300305	9.79632925547575	9.64811560098739	10.1354440152623	10.2261154950003	10.3489611991937	10.2920111580611	9.97428579789795	9.6417252884593	10.2069967565228	9.47836899933196	9.62358773006753	9.55120143432022	9.81499288299077	9.64497712969089	9.48625840495853	9.69383630926906	9.55754525701881	9.33772503094101	9.30328340778389	8.4548007920972	9.61112927137365	9.05447473398775	9.77558663541011	9.79273567321681	9.41638745367027	9.45748854099992	10.1320967475386
ACAT2	7.44343826878411	7.17669993367071	7.09419281898392	7.61934708351249	7.33156773130126	7.48134165851272	7.16502690136776	8.10290308924834	6.99058501850632	6.714318052117	6.60552733717083	6.7757253989929	6.99145709940345	7.14504247912528	6.96930165471708	7.05966208737744	6.64704481373309	6.91203072523322	7.04086644909472	6.85659759149256	6.72312331523826	6.64867881794033	6.8501396029544	6.65102517454354	7.02660471349715	7.15619685278942	7.42161237887887	7.20693360140411	6.89639018383831	6.18269111137199	7.31770531695658	7.26858880285076	7.18593756532097	7.34225118128096	7.66682500351162	7.14009732144865	7.26858880285076	7.2011778674831	7.22175255079594	7.07104962793407	5.65891932456033	5.85401483700529	6.07934768910321	6.27148179841753	6.06040058413837	6.12106344932209	6.11640929127113	6.05286029730788	7.47188003976889
ACBD3	9.27496039662705	9.03536289390515	9.01591404348196	9.3089169588042	9.27915755007814	8.86246953955802	8.72297720579422	9.27915755007814	9.32067633042662	9.45864887859676	9.24060247400328	9.21865980470741	9.3356661641805	9.60693198506977	8.69420406694617	8.95721752548148	9.18835709098651	9.41783982098928	9.46329878621021	9.49616873839769	9.17830350126228	9.00993524121898	9.18596605954528	9.00034908957589	9.48264974384154	9.30346433029748	9.21865980470741	8.95116040898502	9.19972733876129	8.56389162973924	8.96321835362263	9.40565706304205	9.94986267156145	9.89024596131747	9.48549352944513	9.72048272899014	9.93827461232478	9.78908599752705	9.80195155769751	9.95882720397621	9.00993524121898	8.65979719792647	9.66588302432909	8.5314181433588	9.5541922434541	9.73232041484605	9.57879759668863	9.79750722494698	9.36700654149513
ACBD4	6.33165986677868	5.85439824937135	5.89800137913419	5.26170931295334	5.82627605696903	5.10828407850533	6.09073451786484	5.59242245077355	5.93221213604391	5.30590289890432	6.07484163432654	5.30158844926916	5.23512505294803	5.98011323759481	6.80328606047415	6.01641118847189	5.20037052708365	4.81764506485842	4.98005072598178	5.03847293291287	5.07590510893275	5.16202657685698	5.28304537865389	5.53381074860068	4.83238999171467	5.28734335044193	5.02962432901441	5.22286004208194	6.19882370229553	6.80133892820723	5.75402344369633	5.69721606578209	5.04278738254803	5.02141012222971	5.12849690429449	4.80441335362851	4.78415658691371	4.78780917635659	5.05890271702232	5.06339018405215	6.11931259737055	6.50223030114541	6.35613221604597	6.46269170700321	5.88830691241737	6.02813792299903	5.64136440300027	6.40869380202135	5.71701145277778
ACBD5	4.27928006210036	4.40352741124248	5.44709474895601	6.46108678193907	6.00690357352041	5.71310722943421	5.10928910865989	5.93516329757325	5.72059029714876	6.26677821974687	6.13158390935449	6.92923463748404	5.6452175603278	6.67210664729591	5.09152343332167	4.9530668491509	4.55225668731113	6.50643800636989	6.66102747636871	6.3218534659163	5.62006466929081	5.35603202872472	5.48046447141455	6.16813657978525	5.7196483032006	6.71416585077104	6.44469278199906	6.25481654922613	5.18375290395192	3.64279293015526	6.31330280506049	5.27359598991348	6.12249779930709	6.51454245956604	6.21129312357894	6.83438411000855	6.39682957370646	6.137774627477	6.41454567041583	6.37722287861692	3.94359308187712	2.87169982088014	5.43875231834138	3.97946156722974	5.79768175976989	6.45558355413662	5.35209879083589	5.38939514069941	7.20256492358062
ACBD6	5.71105383089592	6.26362817927414	6.86106734479249	6.85975955896077	6.8324831674052	6.93613066855813	6.97333986270162	6.99977823624327	7.14247220143722	6.88436464368809	6.68482280091728	7.11824731015565	6.82856180045165	7.06157260969807	6.88556693081496	7.24327123755943	6.69535077544384	6.98502434189824	7.22360269600206	7.23331255793069	6.98945528750159	7.23466214513603	6.8266747670141	6.91543301699316	7.06157260969807	6.85647715586107	6.84619799903461	6.78074899120077	6.77871067660156	7.02725567250052	6.78606572781647	6.91410333520383	6.76301923716257	6.83438214409235	6.2888383886481	6.57010390738078	6.8074242391929	6.83505494715341	6.69735525083583	6.93150863096111	6.31663232101988	6.15672017097912	6.34829586626358	6.34972905621615	6.46292120434485	6.41167072974941	6.27019298547354	6.58325740627877	6.65281489197664
ACBD7	3.12120468770057	3.23684787270016	3.69021195554679	2.80972197146095	4.3216563363223	3.95982818579554	4.49340652184838	3.56752237951323	3.5134030521882	4.27361642387918	5.22569845714874	3.76721638513715	3.80384508363772	4.46805921178846	3.20220684740104	3.99837740637589	2.96256240112459	2.32369110629231	3.43511827454466	2.43226999329217	2.6053184338372	4.11444140507128	4.66196926746582	3.88961049623535	2.99931197164416	4.04953760760596	4.77037803829077	4.6025136643387	3.43511827454466	3.43511827454466	4.59845325984836	3.67080080464255	3.69021195554679	3.30360951786503	2.63472614838746	3.02358486375735	2.81933353534273	3.09660947020336	3.3361017072707	4.5304112666303	4.34629184449251	3.43511827454466	3.44630565141498	3.96518684530485	4.54684538447381	2.92982846768091	4.60663226646783	3.63602547710009	3.20783858813848
ACCS	7.05768964781686	7.91083103809627	7.58560435847305	7.12903525193952	7.67079623599958	7.13384969448187	7.70029419876071	7.46967289879288	7.58362790311355	7.42691779836004	7.4281134905046	7.32887104250578	7.14206116967335	7.49320982151144	7.9742470653079	7.98483250410825	7.03906694062755	6.94279709415899	6.84199945452313	6.74619521532676	7.02210394915678	7.38953460223761	7.1931053465097	7.20435752225424	7.58877175488249	8.06575789867127	7.89785421500679	7.95463771413705	9.07877045532082	9.54708426774056	8.18221831355181	7.94030999647894	7.11336772560022	6.94543078427344	6.95093096813843	7.03706989719139	6.6451916949243	6.57517481359539	6.69498950127353	7.10679854544704	9.08079600532466	9.87262768700473	9.17218014283166	9.66569851217952	8.81385575442797	8.96542042371435	8.866266662815	8.70018264838774	7.53542963195109
ACD	6.40519612745757	7.2391268688954	7.10071869695197	6.45105996352285	6.41686625241079	6.78811070322026	7.10713222958313	6.84300956254649	7.01862493483062	6.32286553284942	6.48472556541145	6.83659058549035	7.20276083221472	6.28400050510109	7.28348804366509	6.626498391995	7.38121547212801	6.93920438537642	6.68765289562786	7.08517486362263	7.0718414668368	7.02205492257055	7.19493174908772	7.11158576922005	6.71864528484932	5.98944622461634	6.39196617474644	6.54420318614924	6.54573579178224	7.21541912030254	6.60008748639758	6.24982040505149	6.49219259427702	6.58896724836775	5.9606261609635	6.5302600137652	6.99626195920881	6.45322412245399	7.03868219647171	7.22705113428087	7.21813044394458	7.31783692088919	6.73017385475295	7.37598610193087	6.95375733335867	6.35380892224602	6.76514884085021	6.48472556541145	6.85286397176755
ACE	4.48549506412894	5.10620110757789	4.99874845787264	4.83139814477677	4.83204486347137	4.86101261274908	5.13217566666694	4.99677528866174	4.54093849483498	4.83279570048985	4.51689647341581	4.51711402145837	5.0615919079874	4.93667108160424	5.23088999558104	4.73749526751208	4.35009553261417	4.32139781378618	4.28875037057462	4.25287187336134	4.33604463783434	4.49060955935514	4.61460432519917	4.83158691214443	4.61792764665863	4.99874845787264	5.04723881612121	5.11894078866931	4.87010561303374	5.15570302189983	5.22104446529704	4.82023632186172	4.64690893978335	4.8709876560701	4.59772191990433	5.1735580447079	5.16186716526912	4.76950953587603	5.06360570873933	5.24580685007892	5.50594098008049	5.44036675181285	5.46217488496622	5.77853460283852	5.28453209463509	5.31558813582327	5.42793519324085	5.36551244887376	4.89960919075868
ACE2	5.0374630577087	5.4981643058554	4.92877530048662	4.98260898711939	5.41963690582809	5.37256220879174	5.12910787297898	4.8225415245154	4.76630234595202	5.08004722204374	4.54169981455947	5.03290084514268	5.0635966930915	4.48163630439039	4.38241872223603	4.2658967774468	4.70327677078513	4.67494425014061	4.82854576730099	5.15347059405704	4.31259831754036	4.59600152854421	4.84393374767039	4.67494425014061	5.88114560656849	6.37760245782041	6.06330100866148	5.27748097647774	6.20140070096145	6.43947061399528	5.58809934552907	5.75590823352236	4.63433128208525	4.31182248841638	4.02290625252337	3.81118079800386	4.29448017761782	3.99597781393475	4.26738308052399	4.09121083890344	4.15940368902381	4.12882379379732	4.77399106555843	4.56632606455193	4.13923002356898	4.18127237245603	4.03984799937205	4.43792634453305	6.10475726924291
ACER3	6.52288216556306	7.16020488696955	7.30310468566573	7.3435558325463	7.43655654904613	7.28610303955851	7.23270445781723	6.93051143518657	7.33958723596756	7.50067301700838	7.65406061250591	7.67585489636912	7.78582336983685	7.79526417059697	6.96178754350488	6.36347300509932	7.08076696075499	7.69823956471213	7.41818506825466	7.56302546608687	6.97602811657664	6.99990033977209	7.10866664061327	6.7723526056	8.05458386470484	7.98241783433367	7.98917069125372	8.04083200869491	7.94482764426761	7.96672359554879	8.35120123209722	7.87577584743643	8.00996613732632	7.29587738079514	7.97193182117123	7.78532751821937	7.1847281383678	7.51056151113537	7.5750685960193	7.49813133155908	7.09106569183169	7.20907480951378	6.91618703108596	7.2810803123829	7.15977324635289	6.82565843811787	6.27276783187896	6.01166984977603	7.64482493022064
ACHE	4.1333092029354	4.10161172281857	4.2330554302383	3.92818988038989	4.03612409585193	4.40175837248867	4.35704729069191	4.49856546112167	3.72550145161197	3.27821880707599	3.27552565170401	3.3532400955374	3.91803402584747	3.52223423860368	3.82314777737903	3.60282270788104	4.27984290046154	3.83802434080048	3.56892223028732	3.85743169952537	4.22485658987484	3.92660907596067	3.91079379686557	3.74529768099165	4.24377198200391	3.73559761903064	3.86707569176406	3.63833112041477	3.74448919176984	4.05356720559497	3.31458273505026	3.68179239001406	3.60245735033561	3.83802434080048	3.88001151931302	4.21408939448908	4.37897236081894	4.06871326542369	3.89315173004334	4.12430729945229	4.16848481453667	3.64050336997941	3.24130503408287	3.71104631545826	3.29171352314742	3.26526489251983	3.83430203471886	4.08960737614037	3.30293470241389
ACIN1	8.11581985472648	8.44380993359378	8.42265662569343	7.92576498257317	8.54969762185652	8.14163922551148	8.80867879665286	8.72283572156887	8.48155695057251	8.55418196159972	8.59794786929393	8.38959953423408	8.40487529164009	8.87362738164403	8.97390918633096	9.29098669877448	8.99861619121977	8.57625306314378	8.3987682927348	8.66341592548744	8.81626527891181	8.71413870900102	8.43938800381836	8.7256349921822	8.11209728370757	8.44380993359378	8.02336866540773	8.01760859249977	8.29000607477995	8.94134586785193	8.00596362674831	8.57006529839785	7.83937673806481	7.69134580126994	7.64972936628931	7.93380852606669	7.87736054580361	7.82855962217998	7.52022501198648	7.74147752567697	9.35577008090978	9.56900107815419	8.92705949199386	9.45893192205069	8.95980636920162	8.61227646365962	8.77121262452911	8.80441839855873	8.38098695868146
ACLY	9.62311585934919	9.30148053485505	9.30855092271621	9.55259215502744	9.09072117487346	9.63551301291094	9.38057317341709	9.70138899549575	9.14380381419447	9.10380512183068	8.99809415362937	9.19273760145228	9.07035663671681	9.07944284553141	9.07702502280207	8.99841284901317	9.02924008881229	9.04177479478893	9.14651127193827	9.0759265408409	9.16108504716382	9.26839917907388	9.35741787112453	9.20083285167228	9.44885438590453	9.1166992077082	9.16192876655374	9.25945439739009	8.92002637742617	8.54926159252064	9.25687771130834	9.43668487190263	9.14094427385112	9.2762416040806	9.05545544799667	9.22505273216177	9.34883440669957	9.15169951654498	9.393847950133	9.23814442855082	8.55150602171291	8.66659961449611	8.67278947316618	8.57652118764341	8.57972557770298	8.70828477696078	8.77889759974851	8.86114425706325	9.16852740775257
ACMSD	2.97768275331159	3.07899057824641	2.88585436154025	3.23383000071612	3.09264258241774	3.43433332268302	2.86867795273121	3.39652844042392	3.29017707092136	2.56732110100857	3.34694371310728	3.13509458606284	2.68005575181719	2.62317625923646	2.82191159168479	2.67192184259175	3.46063614547179	3.40513690002751	3.55200445486432	3.88735242422169	3.15605871709745	2.9710158992186	3.25908534035312	3.80446814963847	3.3317552074067	3.40905194064722	3.00706725995845	3.3214858214796	3.32299049341031	3.21881221740768	3.39001494712387	3.00300175214566	3.48059619735264	2.92246129345451	2.68413283402944	3.58852168518271	2.586508561725	3.20284243974308	3.21751009746764	3.41038878378566	2.88721724707749	3.13385901891974	2.22165455452637	3.22404384596677	2.86305279459025	2.79190785466645	2.99669370443614	2.82061236534462	2.73272505659179
ACO1	10.1725706222018	10.2904107740367	10.1542949762919	10.0892015382432	10.2103264033618	9.9965224602064	10.2455740126013	9.98384273006752	9.82097026441004	9.90384905035471	9.63657286571617	9.40395338201714	9.97935777858232	10.0682590112291	9.73218522955848	9.83574864009382	9.82023623443553	9.89566419102501	9.96854571544422	9.9816052139869	9.98653795209749	9.67260835268888	10.1425264069129	10.1095644933277	10.3708210653567	10.0714572846895	10.0646044488656	10.0819703510619	9.95909118264509	9.86636675912722	9.98089102266035	10.3245332485276	10.1562675047176	9.96854571544422	10.0845833844074	9.9981577316168	10.1689373155325	9.96611406402286	9.89423014018677	10.1486636343639	9.64747845390894	9.70618668140715	10.5732971405271	10.1514736371428	10.1571602438758	10.1164584234937	10.0433742614561	9.97873711231043	9.7785438987017
ACO2	9.26286571602012	9.25400055360207	9.28624377750916	9.2399704183225	9.02210601588436	9.41206671436188	9.17355291534268	9.32260548630757	8.96376955897816	8.7336381585856	8.64778716410184	8.74245834301066	8.85495579980729	8.833349871242	8.71896034020699	8.64022636348046	9.02834746204474	9.03663240835324	9.07415904717006	9.09183389914814	9.22765994164152	9.18714676409026	9.17355291534268	9.2552344498764	8.47043294068209	8.15494680299508	7.97609781094168	8.11817429519404	7.95537345103897	7.78366696427216	8.17815244884433	8.22325937874615	8.8136540081123	9.09579646033044	8.65413505817896	8.8502975790001	9.20451276718316	8.96120581337781	9.13250150114199	9.1286708754058	8.59405945221053	8.54903648122895	8.64858177531131	8.80545002219118	8.50646481086525	8.45300846619831	8.94352796286686	8.81284440423851	8.97590911928578
ACOT1	7.30022844173466	8.13987959307765	7.2480389370233	6.96897973646529	7.43203752614312	6.99992937557873	7.93228866169695	7.31178669033006	6.39127566489137	6.55706684486571	6.23212660633885	6.13998582530101	6.32077738758765	7.12827239323422	6.80024197740322	6.68791860783143	6.67469490149079	5.54541459460145	5.80978454231604	6.14346878596179	6.35279838202158	5.60294398200737	6.4405594174589	5.59128718561639	6.09685004735177	6.04867425357165	6.67299284027863	6.21066008081111	6.54730920527804	7.19012802886593	6.19757856486123	6.52118840814782	5.71021184966612	6.33450509551138	6.42650790963542	6.33834845953884	6.9050743066856	6.37808152288941	6.01955901128157	6.97693535921956	7.14348394939419	6.50476189845096	5.768197372583	6.27069258222467	6.43988225332072	5.88827645366662	6.10237576303228	6.9549141503853	7.10688611376859
ACOT11	5.69196940713425	5.5820477442704	5.95725220412255	5.05650340626597	5.51234576268621	5.74421694044611	5.72328814702005	5.87913458649932	5.89909552663256	6.10694960416308	5.34833461209566	5.56494900276381	5.24142404836505	6.15231186775361	5.59101762108397	5.9370761854798	5.47547082797122	5.58945968059837	5.1203982680932	5.04483401841628	5.23933668385603	6.07146165009279	5.59416659105664	5.08518881311858	5.00035412819812	5.13844831839189	4.87554517209221	5.08198469481014	5.62541088068915	6.62891205775902	4.97679475915566	4.63846247660171	5.01190770454268	4.6603811826549	4.1650029843186	4.12863541429273	4.44753893815366	4.70452466802484	4.59193934054314	4.83116730629523	6.00656308855448	4.9854558052889	5.5919358408746	5.08442225125133	5.74124720256471	4.89165675838845	4.90038673994141	5.06083255062419	4.89890324970909
ACOT2	6.81507975632746	7.2269666579482	7.84626872909151	7.32000906956471	7.11125197628142	7.37885654019195	7.53471970832763	7.31679327552079	6.72389277418137	6.28369496937205	6.39172834325417	6.67278477082525	7.06464353124348	6.74044978700917	6.89560369311487	6.57165393501887	6.30500829337288	6.25969779784979	6.1521807667255	6.20751597178028	6.63085461813704	6.62980774738079	6.81104263685283	6.54245078019658	6.17094925856276	6.04924273126674	6.05706872850551	6.18212722815521	6.15113673301737	6.46050973787327	6.33127652191512	5.75943968434197	5.71315891836188	6.09920598570647	5.94073557034859	6.20824651167116	6.5448197153767	5.8698462489764	6.24626011942984	6.11166771957318	6.16405665015544	5.89931183074978	6.06320384506481	5.9884504641533	5.57397191907503	5.68356425089903	5.75259105018051	6.15361063897793	6.60087411212989
ACOT4	5.67486058112928	5.86154915723037	6.5005065730603	7.20193902110567	6.3591075497855	6.37923265064911	6.87593176923479	6.75262487783321	6.21266702184279	6.13071080584862	6.37417607099927	5.94198926075713	6.25253819545316	6.39681654027473	5.81982806798149	5.17484281295229	6.11648863719123	5.85960879170034	6.37315527936638	6.2453818861787	6.45913651553328	6.28019648013923	7.33572733207956	6.07663038499393	6.31137800345696	6.1806736030702	5.83142934335359	6.14903767672602	5.95053677550594	5.59309603276238	6.33379450157246	5.8050265893046	6.14056122974911	5.94772636816223	6.41140266206705	6.49476515851751	6.91442681235272	6.42792268868286	7.32592213312482	6.3835807061487	5.55749538617315	5.11188968845308	5.86764375706386	5.45662868214437	5.624460609432	5.64763301021236	6.05117735480592	6.2435556597975	6.94843381799609
ACOT7	7.805670968283	8.07438797544938	7.89148910397118	6.88220069622859	6.61888721965923	6.89937930819872	7.69526571944008	7.67824894366088	6.82205157860115	6.87150152582849	7.08151095625328	6.6505981221812	6.98679183006417	6.689232017315	6.95555744521548	6.52655667576953	6.561552253574	7.34492932665009	6.78974128277945	7.12049549646742	7.41962571966187	7.43333983835958	7.39994763763188	6.85007321536331	6.76164172488833	6.60090542066747	6.28791722438337	6.40738529991813	6.11161467616864	6.33461295939847	6.53135182216734	6.16148719567229	6.41652005380595	6.48016063740429	6.39805874017441	6.62172534693343	7.31515146751973	6.92777856273971	6.60475352565171	6.91384566548759	6.97085695919097	7.19030383711993	6.13121483706966	6.80443840648872	6.44627094023782	6.02496338379384	6.49614046277497	6.41966387166301	6.36261661436164
ACOT8	7.03302004879324	6.51234355395621	7.09484017902981	6.79336744657556	6.56268558880861	6.90552961166453	6.85127889530145	6.60821908175978	6.1486857324073	6.30864079223302	6.48442559428516	6.62802436818844	6.29107540597157	6.4065138429469	6.43270173047388	6.91951505798213	6.32257330558647	6.25230061675875	6.70490810564399	6.31397030593931	6.56547710618117	7.24331992941684	6.93908353904485	7.28248475099709	6.01044711761061	5.98675543723513	6.29680609582721	5.77571728105891	6.02906280531862	6.72711487707777	6.27531809832768	5.71522883276254	5.83733125132984	6.19167565713378	6.9020833971038	6.29417894923807	5.35859437977273	6.15403196178648	6.35778487052834	6.24830835688362	6.23604183892816	6.90941321966587	5.72011816708273	6.16968061755659	6.39665716783302	5.86171663213023	6.25162363200672	5.84420417883293	6.10087333605219
ACOT9	8.76408024368211	8.7976938885841	8.89073218927346	8.81201152281262	9.06048216312835	8.63502661205501	8.73200749094642	9.01594568428297	8.90567443260724	8.58322531751144	8.91612489702228	8.79414969432163	8.62490481439013	8.45963096865636	8.65279311296045	8.63173709895391	8.79536334253756	8.70142298678501	8.61130284845307	8.58371191503764	8.70979047231596	8.58616766746519	8.53264478518273	8.53264478518273	8.0336817060579	8.11871106676193	8.2377467651084	8.18450132878386	8.21016436849168	8.26713896305063	8.27051384413878	8.36461497626695	8.46786613380738	8.37750696511169	8.60215282304081	8.56251362105268	8.60883713642703	8.36341413324907	8.44649568104852	8.56198433953295	8.61886502930615	8.38921660733575	8.36507738619682	8.60522322497513	8.06235965850846	8.21433174905963	8.18316531978649	8.4478672600405	8.35532124807648
ACOX1	7.86521981394558	7.68553414796286	7.73625587064075	8.0729427306554	7.96580525468876	8.0471538420154	7.7004926783793	7.58093948566628	8.19449468411368	8.26622971975827	8.20304353007193	8.51898032853511	8.27904323864322	8.286544928972	7.90667898682838	7.43557400418745	7.47519431718462	7.99588026637078	7.91964460653102	7.75147570246193	7.84132633549523	7.8930230634147	8.11206189095839	8.04330062130065	8.42174110578106	8.43361471961312	8.29126785436225	8.66232559915336	8.04504393067261	7.86735507542466	8.66292230236121	8.0692221106535	7.46004663575131	7.90918475029926	8.14129644812216	7.73068079066935	7.74388431165093	7.92008920892118	8.01707298030193	7.81941016767481	7.3780564949757	7.48704063086991	8.08405584039902	7.36808414136474	7.83183758448409	7.7679961912754	7.62961369733683	7.56835606801834	8.04478457927834
ACOX2	7.30713171356457	7.4614367595057	7.32196181968735	7.26067201043484	7.38321829661668	7.57065428295479	7.37332831855896	7.28067557088496	7.43479590020178	7.34390976565648	7.50337715515055	7.61542931491699	7.22831604655186	7.43161405218462	7.26778012835359	7.44967461596254	7.06135860626923	7.00539919103238	7.21173599346198	7.20036272702262	7.35133315179866	7.24119204522805	7.03604409565864	7.46351169662383	7.40213161232936	7.61185997864282	7.66472643205766	7.76735248859734	7.2523694842687	7.6050837951091	7.73360628906828	7.12264980436855	7.69196032894487	7.4135534884067	7.68477860214576	7.29027527996163	7.49712456686016	7.70613906591879	7.48682765669025	7.4135534884067	7.86253710398644	8.17943444472004	7.97417260971309	8.49938030417807	8.04270525502388	8.34732796774538	8.08150963459594	8.04670791149942	7.53761222875296
ACOX3	6.92406317451024	7.63593206446644	7.59088417767374	6.68523623683461	7.31455349312655	7.24181617490077	7.34039547138001	7.29927286343747	7.74946767984657	7.4605716297266	7.43496673384244	7.20732740004632	7.00177698586515	7.27292988093191	7.58220383168087	7.83798886863966	6.78837377735752	6.6179719427378	6.61370669671657	6.95417710866331	6.64333751962654	7.57052417005376	7.0258699224885	7.29328765192577	6.79733817486833	7.10496820541507	7.15021291530681	6.91598000769286	7.27456038137737	7.81702049871356	7.0135751886769	7.16694735197743	7.00685860042217	7.01831459943673	6.91478117608962	7.02176347692217	7.41624840979855	7.3589460484645	7.10792949840516	7.35686151291558	7.96498897329501	8.41010664839933	8.20169782602983	8.42503165453446	7.61809049786372	7.88345500451782	7.9993234209468	8.220492195362	7.08850440050563
ACOXL	4.19247765031459	4.73702037700238	4.86952454897271	4.83006740660606	4.78798639082655	4.4497464289149	4.37263067448046	5.21303378840001	5.51228454160616	3.95515633824522	5.35825972736062	5.21848248833176	5.33176980184945	4.63277451787617	5.02316324617883	4.73131187341213	4.53357114633169	4.23670025205252	4.58218744419477	4.74570298656168	4.22091107943682	4.44680246591174	4.45086315403263	4.59809001177745	4.02402870919493	5.16999824536691	5.15050005256584	5.22973442688944	5.1392351955942	5.19629295928938	4.88860504638913	4.82692392587621	5.52784548890861	5.41027930961206	4.74420732130118	5.18614769819412	5.7400720641743	5.09832832010557	5.04229972338907	5.39567576032186	5.56672417340579	5.27438764242599	5.91972557633379	5.76889735185326	5.82748666529216	5.92329105858628	5.45331915878315	4.29782875152389	4.59499102780678
ACP1	9.20215959907306	9.16948410471323	9.19726891049185	9.41605520408667	9.48720132379639	9.30555244044507	9.13110224871088	9.08404612005029	8.97101761723729	9.30747019333051	9.11333832984367	9.07084628556109	9.04768251053436	9.32738802504546	8.62314394339229	9.08148688301191	9.64436661616139	9.68909129327916	9.65214817066423	9.7484461638068	9.22357143565597	9.39022834863388	9.60077919162809	9.51573313200899	10.0432206937854	10.0801571168269	9.93622013213807	9.95488179384073	9.69511420976478	9.34375005817895	9.70991189250962	9.82774901412968	9.57839591690234	9.43548396694351	9.89364936786805	9.61922981676869	9.50085505438336	9.42642111902814	9.68214718545119	9.73843700114883	8.80505076031947	8.6181695101436	8.94847355274996	8.37024844673028	9.13610013046646	9.21027948203253	9.11980509306697	9.26156304150783	9.48017347130093
ACP2	8.82975543013911	9.11353201608138	9.13942121712833	8.5659118713708	9.01380660267715	8.9491451333762	9.30674537385606	8.7833768905065	8.40571678887393	8.68124163150618	8.12661171185166	8.057501007039	8.18600643157991	8.7349225432812	8.99952710592197	8.8007117047892	8.48316714173437	8.57659480857037	8.42754730260115	8.62313032094895	8.88457659194085	9.1369699307273	9.11353201608138	9.21206820396215	8.13792881894495	7.78195356033134	7.69089932141436	8.01739384255328	8.24026877040601	8.2375713507393	7.99689822505778	8.16004313939687	8.37892468059218	8.59219162060972	8.59722353895446	8.76379548228351	8.63829388820943	8.59073491352714	9.06949802138254	9.02415299030937	8.16610479895515	8.21362610017841	7.90706837355935	8.22792568944508	7.72996167530292	7.98912995780533	8.22190295912779	8.98197755292279	8.21698908428802
ACP5	10.8738425500889	10.8724554228305	10.7320618451124	11.456848571344	10.6294959238407	11.2938263129652	11.316353123815	11.5467911252153	10.7734447579592	10.1873605705848	10.524946936917	10.9217960657386	11.3346302657201	9.92010172603571	10.197944843937	9.7012191568515	9.0488516791867	9.6350801821265	9.58705705543939	9.31294916393763	9.62298993340319	10.1672548655741	9.95431639985571	10.169684460564	9.50725394341273	9.18499219229987	9.3511299690619	9.85112737490742	9.22975718286845	8.92235993499568	9.76168228527933	8.95331817052733	9.56752351919986	9.74528803704561	10.3108081052602	10.0607363956396	9.5017139235301	10.0097369726441	10.3776601686615	10.7131717865117	10.5237143122051	10.0051205723803	9.71085434313219	9.94450463923613	9.63742318777714	8.86444694750064	8.91687424567887	9.51220311839215	10.1672548655741
ACP6	5.71723131188535	6.63397219094425	6.40000473563651	6.71979627392129	6.57532769233407	6.57532769233407	6.12953012176345	6.56621968110456	6.71329798043675	7.12594154269592	6.51300262500756	6.54349298782728	6.01435201063055	7.07650328085401	6.75757458651738	7.2654333636536	5.94760872005165	5.32213160124166	5.74630607135262	5.79657828727836	5.65728291739816	5.60055863177082	5.59229420457991	5.94717922406853	5.7213375246029	6.50542385059687	6.21800436829553	6.12403912154874	6.54726022613663	7.10607109400594	6.04657383931945	6.26004297288564	6.08037305460106	5.93203900916575	5.9734978904782	5.63937120151013	5.86817892704754	5.99092040466348	6.0996714839772	5.93256673068762	6.5940483244235	6.50002337195708	6.83517276212262	6.7810042664935	7.04999586733068	7.14074085719954	6.57767740130003	6.45963726760696	6.54970238266846
ACR	5.02902507317545	4.69594687243682	4.62135422721482	4.57719064335193	4.27486793350309	4.44441543174364	4.45140918443868	4.86035776884801	5.30940588946314	4.46776680138552	5.25753623703645	5.10328312812849	4.86831332283883	4.95658453121651	4.92892196013001	5.09770701225245	5.52686391625101	5.02694291909755	4.75867730167748	5.15709387044304	5.07980235249408	4.75453747573648	4.62336526628783	4.73890733031517	4.17163109696302	4.04177976129391	4.44279261064821	4.33527721561659	4.14541064491032	4.43018776748455	4.39950922069842	4.33460570343917	4.58117658108561	4.40681424726737	4.38044806774561	4.19791800074161	4.77046840265392	4.32857724949917	4.316083159212	4.39143475309285	4.56622610857999	5.08741165801843	4.09804921746641	4.96396067279036	3.99329215196912	4.91445763446117	4.69632926131563	4.1819299486563	4.21428844170573
ACRBP	5.09873880431507	5.14417639226342	4.29215668677889	4.71338866676491	5.06192627771831	4.68498837064573	5.1723422136909	5.56053851326799	5.06828595281778	5.11342413462134	5.00238052793557	6.00570134101913	5.6511142830199	5.83303417805188	6.62587607865449	6.30819533712871	5.46864247063668	4.99511541979585	4.59978748228816	5.22491143956985	5.46955151097988	6.79950278420623	5.41719511597494	6.34096768442235	5.9094729275458	4.85457850419729	5.31832615674279	5.89392545183468	4.85227343761274	6.2291917952379	5.73654603876621	4.30155010365865	4.74907571484152	4.75205173977463	5.47056155580566	4.83828431677567	4.12965490352254	4.88975692255806	5.40708023850533	4.55455190330497	5.23798069815487	5.60192149270142	3.99183789434769	4.91671790480051	2.95353345726262	3.65625410828494	4.48222908647611	4.48012963615966	5.25398990864349
ACRV1	4.42782682007874	3.30724040304681	3.39558433109828	3.50278344717486	2.96135876132903	3.56965097698473	3.6864434176617	3.84808598430994	3.66441458412739	3.76406629113593	3.81442934033864	3.94233525514559	3.25338748675358	3.02219903160045	3.219147928301	3.97162575535517	3.61084360032838	3.54825839651169	3.61613935934129	3.39025428299822	3.94233525514559	3.3411180211352	3.63704427279732	3.72700359784265	3.99175725940139	3.37175341554014	3.27406380629538	3.10235167772546	3.50636094193251	3.40109725432971	3.22756399424311	3.6745070054405	3.64749482457605	3.71812653417352	3.88187978462978	3.78298243753819	2.54918488448552	3.87553630350999	3.48523886425797	3.08629676514961	3.33952167363419	3.22041662452496	3.87736505482381	3.3345573757969	3.84621532411185	2.70053310519642	3.78298243753819	3.79779532318008	3.2095317443092
ACSBG1	5.14036101327184	3.30780850182982	4.01223168226577	5.79412067514807	6.03083189241876	4.71747760360141	5.3539813576605	5.68082059283054	4.48321295795347	4.48860948872314	3.10276739642804	4.99212150656297	4.82371402227359	4.51410904384438	4.82710782848481	4.47590030693059	4.03376367765365	4.28658870846625	4.03376367765365	4.18012495349285	5.18290537821622	4.74415714238141	5.4559037993784	3.78428915089965	5.11230121837723	4.76723177695621	3.70498125838501	3.52504998873093	3.09844800670467	4.4848476142147	4.23492924039639	4.56278607615288	3.96799312060032	4.4848476142147	3.70606381220039	4.85927591510878	2.85040245098697	5.37985980661713	5.00799715826549	4.08429187698645	5.47902714887489	3.44425899748922	4.00152522503168	3.98776055326914	4.21731608982018	3.55754284149952	6.48730153421131	3.97946819104334	2.49845338006923
ACSBG2	3.67801231838066	2.96045178230355	3.26902031186654	3.11264084312511	3.34476661703817	3.19010193812987	2.69659069142753	3.0207210850393	3.05747786847608	3.5462807587936	2.89565555145884	3.20494394160024	2.80758382857877	3.20494394160024	2.93249719650852	2.89976402402832	3.30331318226663	2.8741124068317	3.03911557120152	2.99550255469474	3.33682181431301	3.18831106547138	3.50609439569056	3.29655936838461	3.10022763754126	3.07003153466059	3.43094212180925	3.36650289499123	3.08709749764151	3.4393258639115	3.32540353798387	3.26843798562628	3.3283415055478	3.05188870707458	2.89255371319413	3.2650464473727	2.91800049201478	3.30070880862929	2.88091011465143	3.04193356200238	3.39895222000758	2.73239643954729	3.08060412112322	2.96746895981182	2.98575810052354	2.67290259637772	3.03319281587344	2.90523028240424	3.10712191202395
ACSF2	8.23756547629067	8.21998882282393	8.03188685529028	8.90015764882736	8.20061962010405	8.68315557363348	8.03942143370209	8.69713504011149	7.51785177037617	7.84295769017257	7.87147787409899	7.99248531024242	7.63442964116863	7.34042220591035	7.22499619480176	7.55765914304877	7.18558428819752	7.6725135416306	7.75888056788119	7.3645318206725	7.52319487961434	7.14773870353221	7.15281586615671	7.71032631470072	7.69370810519881	8.34530666642	8.34574875949207	8.49239241303712	7.71369036667097	8.4758950883596	8.57977832566473	7.07908475790731	6.4369186668409	7.21165569096696	6.84207279042426	6.45573698014677	6.23293588723414	6.51893556633941	6.82575161220515	6.97048528552479	7.84952000921104	8.06384189515553	7.81868056358233	8.13219708257157	7.78182450755098	7.84295769017257	8.0089239194338	7.90610446858333	7.86125447180747
ACSF3	4.74643000899012	5.13405638815405	4.80606525088404	4.84022691722502	5.00010466477667	4.96459642515794	4.928204833469	5.56584498453504	4.93447268321917	4.96677428300582	4.68229362148644	4.41792717387457	4.65891710938472	4.87325746201269	5.13048886668353	5.0679270721993	4.96414218110558	4.77815347998285	4.80473304105459	4.79066942974177	4.9171162513845	5.2712434782601	4.78702290930563	4.89856585791023	4.29062034076512	4.16776617662743	4.08045436529817	4.50103229028414	4.75259372374014	5.03308673292634	4.20086494779451	4.77275102799252	4.01777945865861	4.26358833107207	4.01484033805105	4.29896729965613	4.21156392134398	4.22214439644502	4.22320010989477	4.72137835973087	5.28116323473952	5.08764449584762	4.80473304105459	5.34210914129045	4.81346960848062	4.53595521938481	5.0487249372586	5.15649568525446	4.69946691935534
ACSL1	11.2094243211676	10.9423268397533	10.9562070315388	11.1196181169749	11.2325165561895	11.04602359022	11.1938045753203	11.1487107780614	10.2879404263357	10.9471399511408	10.4787719229714	10.4085926516614	10.6595906292629	11.3837473116963	11.2436010360897	11.1035738371006	10.9850287501772	10.7484821869747	10.8031141938566	10.9197575063989	10.6081115641181	10.5821960052419	10.7950980940377	10.6482041434491	11.2943794475152	11.0302381725572	11.1720221830891	10.9806729620301	10.7168785624358	10.9711606386283	10.97584431891	10.7367781635147	8.22848271762332	8.54665716488037	8.95517970122641	8.66315206308798	8.38124593742271	8.39447897367917	8.71288812267473	8.88117272068103	10.9471399511408	10.4425432935854	9.70761276590573	9.8857444824409	9.20028770064018	8.96940676837537	8.22209054674514	9.59746516912629	10.3402754625268
ACSL3	7.84452827817372	7.47009147764879	7.40021615488271	8.0900872657058	8.11133024502881	8.2097505083333	7.31412070488584	7.81393053723877	7.45179051177214	7.81169749095376	7.60700425180349	7.75987479528465	7.79674309040649	7.94024084768686	7.43911522034805	7.56066703934036	7.90866577348996	7.76878895583586	7.86009551474181	7.77550611927976	7.36678054257031	7.57103117792776	7.31682239048089	7.2223975777043	8.5363300227356	8.801203358584	8.90625266512023	8.66375986042434	8.14929603733826	7.88817381870227	8.34253765437398	8.36154959014407	8.34740229063075	8.08572731793677	8.84894248351306	8.13856139331343	7.65319326209166	8.48457742268979	8.0671219367818	7.77892878842872	8.59657220412866	6.98185142860396	7.8221177060398	7.00237742983725	8.00041293345662	7.75001334245289	6.67614639081934	7.07699722493445	8.24592786088264
ACSL4	8.55643363823707	8.04617173468918	8.09904756159301	8.90825135990413	8.57814361900635	8.69906535310214	8.14111043912841	8.62356977783831	7.64686952603667	7.76261348857641	7.52947082909903	7.51594034844298	7.96757689571057	7.52893943065417	7.53676410459062	7.19774030497566	8.05208606484918	8.28495966182283	8.18129660570033	8.33416110391017	8.03040467197092	7.6546067546594	7.83060053834567	7.55279013996871	9.16002827940509	8.98865059929834	8.77807051239892	8.72780122849992	8.91177271542163	8.10585147965595	8.36562628208011	8.99329697240954	7.91787600635069	7.80488320791154	8.31440687121484	7.80097171176365	7.72087180440483	8.04970149840992	8.00881576932832	7.77757168214285	7.61101526577472	5.79057872494956	7.76886078358476	6.33908113683931	7.44951722447661	7.3818244618208	6.62793318771287	7.66292583094644	8.37307090523005
ACSL5	7.91584719604648	7.98579629267625	8.17070235155776	8.13455045659063	8.18851232944295	8.05890434562817	8.39384630587431	8.09832231095365	7.69129623532208	7.59987168217816	7.24636994579337	7.77318763924327	7.64929300919043	7.54530888142779	7.02404840941586	7.24493933798771	7.69548094470285	7.80252054573571	8.03060445416291	7.83902646166998	7.84850696162068	7.34135104803791	7.90412637879605	7.77701106568834	8.46294212119868	8.72839430432625	8.81342287866391	8.76372741233863	8.31677866456688	8.71166999074029	8.71489975125586	8.42150169763017	7.53895284344858	7.67606244078238	7.87894368733373	7.77318763924327	7.58881533505067	7.69129623532208	7.65430195200238	7.61613667625292	6.41382156061644	6.47823885269819	6.87070831235796	6.35251239107694	6.55879042342067	7.04833424776143	7.01093692518683	6.82154296973731	8.00692317469968
ACSL6	5.01780935150724	3.75664896627668	3.54179626318388	3.82492383109795	3.92030639427874	3.4446114131988	3.90761970873483	4.13609422053998	3.24383448849605	3.37734506784116	3.65462539757119	3.38430684235969	4.12730841216674	3.63256301491115	3.74464731282128	3.46788619392024	3.20320827991371	3.64045175745421	3.4483138485343	3.13816828884373	3.68589765608783	3.27991556353876	3.33552005310394	3.36245105667873	3.8925761866007	3.60873912116638	3.8149283430446	3.76312143216055	3.49965863459674	3.50530743094563	3.72677123736879	3.74057789600978	3.63461267441407	3.58397194910926	3.58797068800686	3.88968654727497	3.70645133712436	3.93943292513089	4.24854006316348	4.14844926356485	3.91366538875404	4.60546352832644	3.58695673178062	4.52736171509265	3.84811977876159	3.78110080610258	3.77902668116793	4.26974071895028	3.714103580494
ACSM2B	4.68881330221176	4.63286523268892	3.89178812181112	4.65734646424001	4.41161409875606	4.43619918870902	5.47543570899147	4.14114424240339	4.3111875397417	4.25367143412993	4.77247350270003	4.46117374766894	3.89416106051445	4.02148581671447	4.48232473698654	3.61496596951	4.02360588278718	4.0577380434414	4.206475692755	4.52152676810539	3.79579925168486	4.72857300779276	4.37915270369696	4.72721155961188	4.53451471281605	4.02542227592403	3.96258116942568	4.0434236463157	3.86615880336122	4.45646625271514	4.75829457305501	4.27894176375602	3.51075873888886	3.85299475092567	4.36368909077678	4.42198074771547	3.89394431254536	4.39862615404541	4.28329930105138	4.16121374966685	3.77381175067404	3.82307901560777	4.2098962466423	4.2023405479071	4.66905085457118	3.51313393538353	3.42662214442684	4.19435473992073	3.47943075508481
ACSM3	6.44871390589025	6.25568607767934	6.07394526887986	7.12244244193493	7.16649543988548	7.33587143204133	6.11440351454569	5.81862673095231	5.55754999061067	5.79288685915147	5.16702603196085	5.79670942571995	5.3505422210408	6.17937300601296	5.81154249229333	5.99822922775027	5.77777727317157	6.22033872763508	6.6454590347592	6.3958688477189	5.77825175533503	5.94160873700019	5.90150242512447	6.1279278273371	7.52226122336286	7.0349978930233	7.02967646558087	7.0694654085923	6.26403664952952	6.50449226935685	6.99685706852003	5.95579921018002	5.88014130097112	6.10151393948288	6.90974559980261	6.29458418828456	5.61924209865753	5.97733473009543	6.23688590030226	6.4178709941328	4.33330902338491	4.32578800975428	5.27605794817661	5.11328071458533	4.92031730282708	5.48307200227844	5.1232904028746	6.0684038828186	6.87687906875202
ACSM5	4.6245053904837	4.19084423347274	4.20422970528355	4.30492061664705	3.70637719664062	4.09710347093408	5.15049817333	4.08381618755646	4.94565587176848	4.87411631009604	4.89581860757201	4.52274767506232	5.10073256015234	5.32328858580925	5.53833186945657	5.27879861060937	4.0261265024464	4.01604759246673	3.88147901791195	3.29976297236078	4.77518748304704	4.20339377673073	4.08465211610928	4.98127438934276	3.62672780113515	4.89238997363474	4.43269030563892	5.02346091697488	4.71923334483711	5.88443813521971	4.62218336672588	4.12520924649877	4.80603191977524	4.5411115658099	4.61664500834579	4.63040200395785	4.69195022911806	4.63941410987964	4.79442445472757	4.86680259869426	4.04816847882637	4.6133702914119	4.16283399259981	4.08021506042576	4.70472003291536	4.8731795393686	4.29730703246283	3.84094046371253	5.87950217614593
ACSS1	6.74932191348372	7.20177892890227	7.15434854880423	6.78703337117379	7.054656494306	6.68675115301844	7.25165044049113	7.0070276046142	7.52832721063599	7.34486679013349	7.69199032300414	7.62953759527027	7.08268122033304	7.42237942137226	7.25508411995074	7.34837021620713	6.6307070660885	6.39697811480963	6.4911494565517	6.76700804526282	6.90702437291494	6.88672006054787	6.91339545784977	7.6723968895877	6.59987638012805	7.53288220104414	7.33583460361745	7.75211726941652	7.29014520630793	8.39421801092696	7.56306907210591	6.60554999892265	6.30674209163573	6.47265587358717	6.15089328260029	6.2443939838229	6.59601885586014	6.94227055605549	7.1247491588375	6.73896990642539	7.65837245504482	8.63485455955623	7.43309893943526	8.67097525793415	7.68111253377855	7.48782052326082	8.22520050465147	8.27105622080982	7.69852236166364
ACSS2	9.1266304484521	8.53315463272759	8.49305713233498	9.01488871557198	8.75493703065056	9.22210982137755	8.73325220148466	9.23675061443987	8.47994578602249	8.22724383012564	8.10586355411417	8.09790588810391	7.80980582100287	8.54740170682461	8.4391365628849	8.58288562857252	7.84602418005145	7.67176441839238	7.81298838263907	7.67762224992102	7.95016663213332	7.74931822111871	8.00666782749379	7.98558493405369	8.13856115703071	8.44117961097729	8.37378300040392	8.34912382636231	7.9726881141005	8.10164369443477	8.43119277799202	8.02834382322138	8.06847791928705	8.09704147306791	8.31600348032597	7.95819622756993	7.99908116589315	7.92484368829764	8.06154997980143	8.02750843233987	7.45372866023859	7.5272329624532	7.71296862241503	7.64129788961256	7.42764351686752	7.57330943867147	7.35337827703728	7.26611400175324	8.64003166493065
ACSS3	5.93425964557598	6.03426999838267	5.85514609793054	6.03016831211239	6.19897490662857	5.96800228320735	5.72996027322201	6.00026516746194	6.20787145267785	6.39048744000252	6.25841904144854	6.40388715579639	5.56798381389341	6.78016074534351	6.29338087787539	6.74213944097155	5.30811421256963	5.33366167120074	5.34545053697317	5.28238157992792	5.10849171301446	4.87641951648602	5.45248275381028	5.56563554524567	6.73781161298921	7.85642323042647	7.62785131431087	7.6562009637219	7.53952822737698	7.565185479448	7.39260330156517	6.82396668916177	5.82422039945163	5.58950005070075	5.04595205867209	4.93171280379396	4.9855705828427	5.25640805720163	4.98141154179037	4.99033594587664	5.62545330550296	6.23235375107096	6.94048047082503	6.73177788991802	6.8002594996803	6.93204604044823	5.78802625456483	5.99878705279323	6.89201731870468
ACTA1	8.26697665947905	5.36939469847781	5.42004782412894	5.34166718847215	4.25199845408979	5.45728308496782	5.65440313507078	5.62923206215783	4.87958318080555	5.3497160780664	5.30462400340767	4.54090785819633	5.33148259919578	5.54566995382474	5.23750723995011	4.80036564356026	5.77934842632343	4.97498996189382	5.11205889309782	4.72249720996856	5.68261083451247	5.53591982165715	5.47591900831816	4.49137060132987	5.03189926991139	3.59154133055385	3.65382418702213	3.3885949819605	3.17077190731595	3.91802898795358	3.22509733884445	3.4991300168998	5.7994752235418	5.01413226077862	5.60432623674288	5.91358652647127	4.34106673462259	6.59190212379446	4.80583522989818	4.78175715960627	5.49315094922222	5.69918422990428	2.94986647381542	4.51500506804755	4.23613848300293	3.91802898795358	4.04907954489278	5.25002417791573	4.09170207388055
ACTA2	13.0987237700342	12.5631770307833	12.3397541847302	12.551870453581	11.8500655126787	12.4028663056529	11.7539284252516	12.0057071908204	12.9510170315045	11.6321847874413	12.5192752454667	12.3806869767526	12.1228034729174	11.6224928545373	11.9306675799426	11.8443891770976	13.5265177439841	12.9806269778683	13.0131815148416	13.3289359852274	13.3289359852274	13.0275696088281	12.6410798899885	12.0199149760818	12.4132401580212	12.0270148015983	11.7877342776634	12.0948840903151	11.6039495256438	10.8014591080441	11.5852028410452	11.9873726404508	13.4944797305017	12.1090579829589	12.7365486149983	12.3685547753878	12.0948840903151	13.272019434786	11.9495701705818	12.5062211649056	13.209723448093	13.0640150182918	12.3505862652873	12.2822926409992	11.9933879022069	10.8469362222227	11.9306675799426	12.4345233661145	12.3213504934208
ACTB	13.5605177885779	13.2150188891153	13.5605177885779	13.5605177885779	13.0952444257135	13.4913778934623	13.2150188891153	13.4913778934623	13.407534897011	13.4913778934623	13.407534897011	13.1576410390332	13.2150188891153	13.407534897011	13.407534897011	13.0952444257135	13.2762273069683	13.7278549534537	13.4913778934623	13.6341575652411	13.3417720932312	13.5605177885779	13.2762273069683	13.407534897011	13.407534897011	12.7934296961002	12.9090967094848	13.1576410390332	12.5866182796253	12.389613291058	12.7934296961002	13.2762273069683	13.4913778934623	13.4913778934623	12.7934296961002	13.4913778934623	13.9112338472185	13.4913778934623	13.2762273069683	13.8211184868077	12.9090967094848	12.7413801941297	12.7413801941297	12.968081348666	12.5358485404787	12.9090967094848	13.3417720932312	12.4664884476711	12.9090967094848
ACTC1	3.55336865222425	3.76826965320262	3.8258399018635	4.10389662261329	4.23572703956298	4.68616868714727	3.58410204207301	3.72116994641724	4.52009401279362	3.42597558176794	4.26143350541225	5.22362621184627	5.66598000860421	3.54069273584281	3.92291627634755	3.66052325573199	4.92032848117309	3.6805999213349	4.79916365429639	5.06473285749189	6.18171847321897	5.37507670430016	5.08175524563832	4.10109280477406	4.19471815603625	3.87539100985851	3.91762781044685	4.45987066535524	2.6018925143694	3.05326285734866	3.72116994641724	3.65619229916452	4.75403216114044	3.83529087361563	4.66053536437208	4.2159939247625	4.91597092712414	7.5124458830233	4.59343213505784	3.87377742931546	3.76152054227738	3.67190254489133	3.2134151591597	3.44491298858085	3.7548866871052	3.71205809255396	3.69756246514801	3.54069273584281	3.11971888128025
ACTG1	12.9245490705101	12.8150361201246	12.7762026486583	12.6479838480384	12.5099041093894	12.7374340299043	12.7973878679655	13.2109702423408	13.2961152018529	13.0851975529925	13.1148751518132	13.0145679607749	12.9023129046879	13.0145679607749	12.8355412173991	12.7035859028244	13.1614809713989	13.0384636908726	13.0851975529925	13.1614809713989	13.1614809713989	13.3877421068014	13.1148751518132	13.0610091542451	12.7574568890626	11.8493010801586	11.9603738214162	12.357764635321	12.0066969496924	11.9603738214162	12.1636854111627	12.5941411309312	12.9893518959732	12.7374340299043	12.1500181177964	12.8355412173991	13.0145679607749	12.8355412173991	12.6479838480384	12.9893518959732	12.7374340299043	12.5941411309312	12.6479838480384	12.6855701519631	12.6282004450481	12.4936443704266	12.6855701519631	12.5099041093894	12.3409727715405
ACTG2	11.2545339562064	10.2864760330994	10.4766951664277	9.83203472388321	9.34806462795003	11.101190294949	10.41585882751	10.491842826162	11.6089139483704	8.94467900686602	11.7690271559651	11.3655788301985	11.9574931175577	9.19162284350123	9.45162589003665	10.4710491856262	12.3404434105774	11.1208347762011	10.9504802303574	12.1384050844378	12.6328379045399	11.3505604188915	11.6036710690993	9.90504472902151	11.9022285375724	11.5026243927505	11.3449605068363	12.0377295174345	10.6590519003806	9.29186203710172	11.2414337963094	11.0644696650532	11.4600159211349	9.45935392223531	10.525023840714	9.5463688262612	10.9695629288417	11.7013457691535	10.6507838400998	10.121304221219	11.5737698933494	11.7225745034048	9.25629312586446	10.3679255766298	9.20145212240799	8.14407841733286	9.73582398621274	9.35007501685285	10.6384898832638
ACTL6A	8.28539538120002	7.81762155491763	8.33044791634321	8.67144890528815	8.42693512281023	8.34327567592304	8.00672658895262	8.27520401190634	8.29238565810572	8.3803154557986	8.28406214961046	8.39605248932324	8.41718482261385	8.34494416457898	8.30294124354794	8.14854032803236	8.71393744785057	8.6202782071362	8.85012198688547	8.60511590001107	8.52437797898806	8.42830733777961	8.65319465923852	8.83763059818289	8.36279075585687	8.2556889319725	8.49544005924826	8.42133599565839	8.12902190666596	7.90121974220798	8.39051016652484	8.45175751145275	8.81778360261522	8.84247790300978	9.31460116066834	9.19833712871732	8.72230662259076	8.97244292224841	9.19155179300834	8.44456786240458	7.55648637309876	7.64227208490199	8.11178122849144	7.70225859594569	8.21186270257711	8.33655828267602	8.12874568157472	8.00297750162556	8.40815849947111
ACTL6B	5.19909032832605	4.79413787279668	4.5261141117651	4.24920614185682	3.84637658488969	4.40986543730412	4.23285530612206	4.2855976959337	4.50498588564885	3.74102730942997	3.96124242198934	3.95746915220439	4.15948501325959	3.85040001620734	3.84913878514662	4.69603633285389	4.42106364035833	3.85428099442997	3.9005504545829	3.90295825933517	4.08330387761994	4.08330387761994	4.5261141117651	3.18269456416182	3.90754802856714	4.23408526699119	3.95519337714994	3.69355568413376	3.66201795868447	3.94981490419682	3.36710183288728	3.80889057410723	4.12275296154098	3.73164972641932	3.89541171976529	3.90754802856714	4.17302153175143	4.52999508998773	4.16210128595578	3.7626002671599	4.39629764862069	4.88872672788442	3.41044926735961	4.83101585207604	4.38949464471745	4.11746135023115	3.84114403949731	3.90185685369813	3.9470978719944
ACTN1	10.5913550647342	10.5135010556506	10.3039116661464	10.2387628289909	9.99228367932371	10.4398430733668	10.3765084138174	10.7290102371147	10.8849139018865	10.2199926123207	10.523776948905	10.4914152219012	10.2881739718473	10.1954893572677	10.651870634572	10.4000349180188	11.2604560772161	11.0816765814203	11.0709530724493	11.1751274785346	11.3678556879345	11.0816765814203	10.7198222575554	10.5841576411594	10.4000349180188	9.69292807042497	9.68960504248952	9.98327504248531	9.58592716377195	9.58756199865723	10.0395812459821	10.104599652068	11.3920951165056	10.695953371796	10.6359046859009	10.8891810729061	10.9132619091538	10.9521229570751	10.4137672346209	10.8559330074967	10.651870634572	10.6922924088163	10.1151304787769	10.2012965042128	9.71723271453091	9.21832942632547	9.77716727324002	9.96596328232204	9.7287180595228
ACTN2	3.63701958764026	3.79399153216623	3.68385665973833	3.54448549388058	3.6262107761191	3.38167995793995	3.28104217233511	3.55072410321345	5.47683098191773	4.76238104092237	4.79724925017797	5.07342146819022	4.4624344377848	4.75810251830482	3.96255898968413	3.98495164701439	3.85082904668942	3.64318986061656	4.17584675898678	3.53397836237258	3.85644262837073	4.03489385648546	3.38723020348589	3.94589158564225	3.76529526262733	4.34432921274407	4.17535673730795	4.1369267038086	4.80943312253258	4.01892648341334	3.69825729683051	4.25516526808166	4.55483185883133	3.99991897584399	4.19656267547043	4.17393000752197	4.36273836050832	4.72928457671642	4.0581148837966	4.40739700289812	5.92916099324855	5.26886678146605	5.65931072158938	5.72846544769953	5.58331569286046	5.39140720272231	5.3004531788658	4.36480178512871	4.15715593209423
ACTN4	10.8117456102559	10.4346096963366	10.5261253720556	10.5425450999541	9.95973543403619	10.5561834155286	10.0075307165085	10.8277589416954	11.160656634622	10.3984491511975	10.9097548896096	11.0540999200669	10.7057941205348	10.1071065886637	10.1366555440994	10.1366555440994	10.8277589416954	10.9643496655244	10.721440384205	10.981925219911	10.8491231598447	10.1488692871403	10.3253742610358	10.0344337251066	9.7127862223263	9.7127862223263	9.25295299886202	9.68641633596476	9.26806177044127	9.03823801811508	9.66022998348792	9.62765053402757	11.0351041630011	10.7057941205348	9.51904654268723	10.3515234697503	11.225918225121	10.5425450999541	10.3984491511975	10.7602883897985	10.0344337251066	10.2333342027891	10.1905839172186	10.2555002892202	9.66022998348792	9.65245819744202	10.2555002892202	9.58935313008814	10.1258488941745
ACTR10	8.92960252317695	9.07285315594119	9.09783906373698	9.33802366599754	9.16803986604957	9.13776980436874	8.78337770607385	8.94540472525574	9.07704835233965	9.39324120168051	9.15938733507035	9.14923292969338	9.16425660108041	9.26538872342087	8.80657299327861	8.82844576378929	9.12474961766061	9.36779803028855	9.38973682808574	9.30861590096897	9.08419309602978	8.83685882266965	9.24586829817755	9.08025806684982	9.34237456853436	9.40349218428254	9.47203146413147	9.49784024930399	9.39192361239587	8.81844509358689	9.31185616541768	9.29569918985911	9.10064177422729	9.08994732477553	9.28907576608789	9.19551707205897	9.03915755921665	9.22093462092183	9.12143741303406	9.0491128972522	8.93712864835785	8.32630529339199	8.94054728502834	8.63691637331756	9.02615215473685	9.35100049150259	9.08896282836912	8.97037190889566	9.46732874456053
ACTR1A	9.26185429862993	9.44636986030013	9.43148741702607	9.37595708114433	9.48684762154758	9.54795178485042	9.40850753115408	9.38629053590538	9.38319981619441	9.16562746118043	9.33283823306653	9.5201056019761	9.23598352988281	8.96249061705765	9.4135075027966	9.23598352988281	9.42475642630559	9.33283823306653	9.49901336405341	9.21019242582024	9.55172708074901	9.53855675306845	9.48959132729362	9.68258915249562	8.74636572885457	8.69959715802502	8.67174152340847	8.84206731948557	8.71906369628323	8.6441950957879	8.95910689333738	8.77365155843922	9.15388704707519	9.47369754760039	9.45901899190884	9.27882962768468	9.50438330389199	9.20742711609195	9.34108420304245	9.20806713406617	9.03076190147268	9.0260495328439	8.85494464315683	9.1721694170562	8.85650958162123	8.9722245613112	8.92106903183554	9.13207377624483	9.16074226069362
ACTR1B	8.59334315956113	9.01952367001383	9.18749845177879	8.94880250162375	8.81417115517927	9.24356060440594	9.01802414928962	9.04926683256351	8.7911553797932	8.37060296373123	8.53570677699221	8.89281683700507	8.52061729383277	8.49110715289028	8.79790233365667	8.67405579640654	8.86670062908961	8.68260466544629	8.59707150527634	8.56437377105062	8.73197144914592	9.05113634179381	8.54637418598751	8.74176725060284	7.89410401645026	8.32819836759332	8.04861690872441	8.18804921179358	8.36700091216953	8.49019285437042	8.21425258046289	8.17122540751185	8.17676100477604	8.52728420210597	8.52452173984656	8.63389781316859	8.64005242966413	8.24277727124973	8.38119388471806	8.35737943222029	8.81974766463404	8.56078594981608	8.37368560835168	8.79945343931681	8.78390147052476	8.27307008018587	8.28446679344799	8.22675392287059	8.55899648617605
ACTR2	10.7697143344829	10.7837797400168	10.9152376724802	10.8825732036762	10.9449069156249	10.6296662181936	11.0207889893079	10.7291091614327	11.0738376831317	11.0288385448804	11.1440032480004	11.0453240782335	11.1646596013357	11.1087698878981	11.1174344534637	10.9794635833159	10.7083965682455	10.7614144208602	10.7367976934399	10.8125763583631	10.3645062017583	10.7536351794144	10.6933768994186	10.66448050069	10.6102707260534	10.6102707260534	10.7224873724221	10.5325109669934	10.5908879332347	10.5253013808214	10.8370461364929	10.8825732036762	11.0036957027169	11.0554653934578	11.3823422976599	11.4272198852636	11.2122874991147	11.0288385448804	11.3823422976599	11.1646596013357	10.4314152977848	10.9077396302938	10.7837797400168	10.7291091614327	10.8515759743519	10.7011289280329	10.6933768994186	10.7697143344829	10.5858644445305
ACTR3	9.52926044181623	9.34153734092057	9.83690476998154	10.4940459910966	10.6753318153776	10.4453968120874	10.9939154070723	10.3078269747688	9.40958561747921	10.9081466529427	9.46345032522889	10.0071332626612	9.95988036693679	10.7894677071251	9.77573010856412	9.93647208833786	10.2729096258587	10.9352099083755	10.7532464760299	10.8663454221026	10.0206186898277	10.1492461540499	9.59222152449515	9.10822456409572	10.5677718018944	10.2843673622256	9.88130349840306	9.66796475930374	10.5057911975515	8.67380079370283	9.19176029164843	10.11504748036	10.2150922043983	10.1715712864242	9.90325389298399	10.5541015725284	8.25980793313972	10.4573832880805	9.3126927976207	9.3505310479612	9.56072301627518	8.95238497600223	8.41146380477307	8.56589170939843	11.0351673647085	9.46345032522889	8.09688939412782	9.7974803007623	10.2271197475468
ACTR3B	4.48935318043832	4.4315345962223	4.56771061816939	4.65718984507887	4.44524085780135	4.50340860252712	5.37375792436787	4.80190147223259	5.10413754799119	5.28718152208852	5.03343596790785	5.2222051474225	5.01559797363002	5.45593558885274	5.35660798168279	5.12674740256901	5.15198280725452	4.89753550891209	4.91057254618077	4.90627136794049	4.42645122997732	5.44228238597861	4.72247087940536	5.23595590985083	5.1487547841104	4.99572149814082	4.4674741667314	5.16988070652176	5.47852832771931	4.41677058368722	5.19095870494159	5.32451602306551	4.77981878156165	4.64084776396539	5.11177800149879	4.7348335576503	5.44703541899622	4.47319594900647	5.10203402707702	5.2478838490297	4.93751096413689	5.46548615573724	5.06103847546096	5.10714135531776	5.21238928701343	4.83442645834482	4.61925287106543	5.08934272717584	4.76715144365624
ACTR5	5.95209524863984	6.04378287214896	6.37404899660694	6.13685244287584	6.50574326979835	6.20142597306353	6.56650561105621	6.43351847086838	6.88832596750038	6.30895061538532	6.5724426874308	6.55256816777458	6.42869850862105	6.24084276722605	6.91350918683461	6.89137154804128	6.98879160417322	6.76124219765745	6.61230006755299	6.82373799187139	6.90598070434339	7.11248791803115	6.72862198362691	6.88639509351319	5.80380316339392	5.64184328310398	5.45670087709996	5.87615556372204	6.24254973687308	6.20852590746283	5.71387547614994	6.03756170209545	6.48716161713855	6.71893390766123	6.54235524077499	6.52124082074046	7.06896380339213	6.76520024857384	6.88468571629261	7.29776274058042	6.61119499129349	6.96852705760189	6.88895434419696	6.99506092569773	6.40372956333278	6.10952648308201	6.81855689359154	6.79405983271909	5.73695206862781
ACTR6	6.35780981684212	7.14835574508201	7.98147278051613	7.55665023040104	8.02874214172293	7.71382506520126	7.23287131776076	7.25562838820853	7.46993673530765	7.69648797789939	7.16024479065398	7.90268583540746	7.53235929069369	7.70394376719671	6.99950339806319	7.08933763122333	6.99826570274601	7.9097456869081	7.95920361766821	8.00591024838445	7.28213751486342	7.44992628847307	7.38630968445609	7.44427716022437	7.45797910208586	7.7557975892698	7.97983602978182	8.10723447169943	7.9085672263794	7.43469983021334	8.01080023605448	7.8999142708307	6.92215055835981	7.4548910990338	7.27544554257544	7.10835511594576	7.7951279300101	7.02505853286151	7.36036796472243	7.69825099226177	7.06531324806414	6.55308041468591	7.4927530405439	7.26338502787892	7.59255274746063	7.91943992768587	7.2371362225313	7.28880142856739	8.20436549551414
ACTR8	5.95595409909796	6.15125252326725	6.51828489555283	6.57619145485041	6.92928027520509	6.55002579950041	6.55216177136572	6.08824135324072	6.70632825596268	7.01337602174611	6.7898574269157	6.99139180284429	6.78455189001975	6.86661122270614	6.69307617966953	7.21692871007286	6.08737067318376	6.40165540127016	6.51003787197797	6.5726127969032	6.36204398404261	6.50523555557233	6.55809542880171	6.16725059050927	7.06998108632238	7.11868124485136	6.98827292189182	7.23883871300309	6.86168943668769	7.02461521607805	7.29616964598443	7.05989857505987	6.49182418646211	6.4939149046862	7.02546779467852	6.49536664149635	6.6489737910879	6.5707899802351	6.90444688705243	6.40491728372887	6.08236562046548	6.10453447422345	6.53726789296933	6.04107257793042	5.95119160589659	6.03306449358117	5.81267021014017	6.6361778714982	6.50913098900804
ACTRT1	6.23710064815492	4.4658586492169	4.80548403246606	3.69229039323197	4.55779181409968	4.69800439834114	4.42237731517207	5.18117285099263	4.34146586948962	3.60161457060058	4.10370623439344	4.18877237621093	4.58599160385835	4.14627084398742	3.75420293492849	4.55779181409968	4.1828388982286	4.96538937176863	5.08712869677808	4.69382447125791	5.57327860647385	4.59621854819075	4.41240268032155	6.6922627483172	4.94354357579543	5.04447577886544	5.04263812480571	4.3009029151186	4.82275882165911	4.30312323855919	3.89874262678427	4.4567839181851	5.04862206468442	4.31543594127517	3.99762691789298	4.13749467917586	2.99153024340296	4.7674862244942	4.59388889064134	4.51171589754947	4.56557556161583	3.16828144577937	2.88364270894899	3.41079711460908	4.08170905273111	3.40590651581855	3.64815725969228	3.86947052172759	3.86272124308717
ACVR1	8.19616740689276	8.37741647720155	8.73482010522794	8.81243272588378	8.66459946103393	8.89692051108781	8.2339213002329	8.67243307676742	8.83212952418049	8.6909114518253	8.72334218245489	8.8611649571471	8.90018269053061	8.5520174669848	8.10632826923744	8.04297026081796	9.02653537293331	9.08220541261315	9.17808185307787	8.94088867616535	8.69656975923136	8.59648834910562	8.65530311097515	8.79041967055591	8.81138813937953	9.05733579688986	9.02274855109333	9.0352663620805	8.70306592837621	8.45281776930567	9.19326985895221	8.80177073949561	9.11481154607404	8.87851261038179	8.78795150214408	8.68218202877482	8.97811479491488	8.596856381832	8.71482105026658	8.92454645701721	7.62477545687652	7.6583557024898	8.22777280455723	7.98191284846255	8.33047272837878	8.49184176707601	8.75559281196306	8.75846659942227	8.92189035700041
ACVR1B	7.42352432043999	7.00106626442991	6.86914529261121	7.22161808558512	7.20098341304377	7.17434233387778	7.31060313022229	7.51537275445502	6.77971657175534	6.910755783694	6.79678132850333	6.68276586122521	7.11692913982876	6.87317193392382	7.21508411438109	6.96131995913998	7.23589029201539	6.96315245377438	7.08443638145893	6.91237762533381	6.95505815906171	6.9607662959595	6.94939849099454	6.63924457970471	7.18777938507283	6.59928389304861	6.64167734216442	6.54641185559105	6.62844907977816	6.85881583913288	6.83514813630652	6.98351495518997	6.39815315948358	6.35095943195112	6.34067099056023	6.68562365804569	6.45815757178469	6.39837313340714	6.45769152533647	6.67231150729876	7.06597534955207	6.77024091537014	6.66243691515389	6.59869108196648	6.19018086405869	5.88052282618977	6.16799705312346	6.22236603177271	6.93691217455385
ACVR1C	4.58651936146358	4.95640737239704	4.22376387302589	4.55423058039078	3.89349117279656	4.43488149156096	4.32851668516929	4.34522180364626	4.23658727149797	4.19702558878252	4.14493703882658	4.28462059913266	3.73893057751033	4.27036186331623	4.31653556157841	4.48663092335312	4.09368287728291	3.5660607559678	3.97570130216469	3.65807376620973	3.87553841493565	3.55427206221869	3.39844647731689	3.76637233478182	4.50593226740021	4.92369903117744	5.07225802361173	5.27251281984948	4.58035529735178	4.93100347869579	5.19126641698398	4.50593226740021	3.83850197957	4.21196098363271	4.12734232665488	4.14406321806969	3.92188719280796	3.79547182782134	4.12146375271817	3.97987166693224	3.34195096852566	4.79662278009489	3.83850197957	4.20639313657165	3.99828026269701	4.29987460732742	3.5230337588067	3.76395907529076	4.24759678211729
ACVR2A	5.20747740443658	5.6341559140207	5.83148938810057	5.90211378789628	5.97716051965524	5.65177475844079	5.38637845389911	5.55937701930687	6.17136855693777	6.25297427558394	6.09159137992303	6.26354679052342	5.70778492187158	6.33062486673657	5.68787637278746	6.08378584317914	5.78452325602086	5.91069262859002	6.13282620199936	6.22676249378352	5.62506153736037	5.19148773422335	5.62037338216436	5.28182332949098	7.18092894635276	7.26961321547746	7.46252637140645	7.23171729430964	7.09314283754482	6.50669852363244	7.22875497631422	6.7890027968278	6.97593090239486	6.67475922111036	6.64128965953053	6.51208345790828	6.76548750979003	6.77905657753521	6.52680644014114	6.47551262527953	5.60281293830298	5.79518035107985	6.50179690432526	6.12052180842218	6.94804564251544	7.1753547137142	6.53301905130081	6.75077258280665	6.86443819437406
ACVRL1	10.4376160409946	10.3235051289756	10.0037813662088	9.85260472870385	9.5514973141763	9.98712279872767	9.52805348592354	9.86323582684085	10.3342334739544	9.58107319799927	10.3955815523477	10.6119502707653	9.76023857747557	9.52223335418544	10.0179794051084	9.24705231464508	9.12223324095405	9.02977167773006	8.90396178716055	8.77665649704293	9.2821712684494	9.22541947946468	9.34220559705564	9.63345071395006	8.54415397712057	9.4964244093468	9.06816216207947	9.07816023832189	9.01743417274677	9.55015787654426	9.38394284063907	9.51422608593037	10.1108116072388	9.95408823006033	9.46194581682136	9.7334608339113	9.82956640143285	9.9769687605692	9.6719476193716	9.65440282123802	9.57647690859072	9.8217114254017	9.12863134920461	10.4446379969094	8.46115471508618	8.87902806389791	8.42144314156544	8.14377955529064	10.2928668692774
ACYP1	6.526673166986	6.18102334905271	6.19577732142511	6.44192546004076	6.10307605572104	6.42349568642435	6.31033153375548	6.34229081849464	6.68723231037433	6.59126984382962	6.58483809821324	6.97426996049362	6.50444550862486	6.52215003372223	6.41974494283337	6.45984755969385	6.48577640299716	6.32721411053127	6.29415728303329	6.05515525982527	6.23592103570167	6.08064170153198	6.00379920344431	6.0955262186378	6.29578667470607	6.86580783572321	6.83445413349745	6.86936276221406	6.69766380157323	6.72764436660293	6.95089157448227	6.25956413742247	6.32452464727315	6.18211001308375	5.95274412519875	5.9300208803496	6.30358551378085	5.81247501787818	5.83317723685426	6.05906314059538	6.18056039874806	5.87544592929162	6.32160310448894	5.97916130250489	6.08305557035286	5.82392064825621	6.03094888175468	6.23731109536317	7.31070428724493
ACYP2	6.08492440309434	6.31921507665526	6.24097617331351	6.56072633374108	6.46283098938951	6.26866364652464	6.17534207295114	5.96728936922844	6.7834552591146	6.84445682504865	6.75138744547415	7.13309163266696	7.12832443154014	6.80703172529341	6.96618327806345	6.48812384385281	6.52885929590566	7.02708200760955	7.28718951151519	7.03802184049842	6.59383230520267	6.7229874630037	7.01615686563324	6.50647034515906	6.50210224715688	6.52694213181614	6.61111126686264	6.76060599310768	6.35009782334893	6.22960540698944	6.7034852765758	6.27046083482823	6.29490896181913	6.538942158895	6.86657399391283	6.32360276254085	6.39907732583526	6.47160391267528	6.44115944487309	6.2375409482591	5.51240240110112	5.97929919024901	6.1808413712207	6.24701658686249	6.02481408585581	5.82397217171631	5.9155847024616	6.15982112382792	6.44357120301891
ADA	7.94903914874093	7.14805372781971	7.2835135375569	7.42597912545115	7.09125446883778	7.75524603608592	8.2577200290506	7.5198122566544	6.4221082342002	6.29590864104866	7.11015491593241	6.56255018966838	6.68942354983735	6.4875405702256	7.07142846635934	6.62761883138679	7.02277502730446	7.06906678473767	6.78368565381295	7.39334455552015	7.27887410376902	8.35168837993209	7.06420353906857	6.88042833947211	6.7490880671737	5.96600526537666	6.23245330997407	5.92246219760974	5.8433563544658	6.29650314135816	6.52512464665492	6.45509484156937	6.89461241744469	6.88992868755532	7.206107265886	7.53371656977545	7.08125287539557	7.11515804402728	7.71072612271241	7.34708543731962	6.92760601893516	7.2955620771628	6.75360160677839	6.91967701676804	6.67587360552824	6.41173128958219	7.46286845249918	7.48809391661216	6.28857880193857
ADAD2	6.33833905968661	5.50074493653804	4.35688293973623	4.50153651386165	4.19291935966388	4.44729243618554	5.04823839947244	5.01124398170249	4.43167377104821	4.42385903783462	4.70504631643333	4.39750659089908	4.35496031014117	4.84202557411333	4.85207887465038	5.01885079008628	4.53980818415752	3.62477151303638	3.93489544716959	3.89837358583101	4.68121057003513	3.70818177365652	4.60028190576029	3.70888655781987	4.71767842492441	4.10536410406003	4.44552642529345	3.76952769941547	4.40072267495484	4.74668258852054	4.012389301269	4.32579142687468	4.2215697810171	4.62369640185395	4.65889780550717	4.43031280852587	3.67565098892115	4.15334343361743	4.23860611544853	3.69866853761246	5.25225586266753	5.76908408084847	4.59159496839051	5.41658398627265	4.67471899482936	4.5660418169046	4.39813576603341	4.70291576200847	4.23268160796041
ADAL	5.40465686421318	5.68084076711782	6.14166724568469	6.39789774666865	6.45579460336261	6.3199002722623	5.67004305501148	5.59554761780375	5.88121561498114	6.11673398650258	5.55047269035195	6.08821234239788	6.07119617862882	5.80542496191378	5.48875388521972	6.01228438229402	5.16186971297673	5.71728799985434	5.75504601935153	5.62378757015319	5.36725555990355	5.20658367863158	5.16608376501404	5.66340985116639	6.03028292836536	6.72346263893221	6.50935567188383	6.22771062932183	6.09057628828377	6.13281023406312	6.46372726967671	6.1061259562817	6.35070942328413	6.54463367150553	6.51504754398394	6.24352075602815	6.08260540248529	6.21934622438786	6.29771740041928	6.40730681750909	5.16051929119521	5.59223101588121	6.23724568290709	5.58435921763483	5.98727326860669	6.16731959738778	5.8831633931482	5.77259867143841	6.44369035110496
ADAM10	6.99020009545359	7.37417239144182	6.71352583648798	7.90897715840077	7.58007984431292	6.74469361851166	7.34319556812527	7.252743410092	7.21208165930326	8.12331170204278	7.9282722903728	7.95913702923082	8.2067814134373	8.24798283013748	6.98129145663862	7.33754568116014	6.75838867883346	7.89159991605246	7.43234837669485	7.63583148424072	6.01791723302543	5.82627771659751	6.69725698489624	6.45062966336901	8.23462402319126	8.41040981565163	8.98162127525145	8.67915513699534	7.86138692756441	7.21699261909734	8.84556734770165	7.87372036927889	7.42208642182504	6.90181112171251	7.2024008831073	7.68116757207776	6.87335412307475	7.07060201370538	7.47251197433457	7.08480352972869	5.68038941563082	6.38730194429987	8.17766021060085	7.21208165930326	7.9212856924578	8.83135337784962	7.52554867960022	7.6929904068145	8.78230604905238
ADAM12	4.04357416782083	3.70411399989626	4.03608326599487	3.7542487602329	3.74275692069739	3.95951105040231	4.18248516177799	4.30130027359992	3.66819385906317	3.78154025067284	3.87740787135526	3.69064050923035	3.65658766566403	3.38967416782902	3.92321310756409	3.7283685991225	4.28722461575342	3.90218212927822	3.93334138583969	4.18211170232464	4.1070999103395	3.80101080535129	4.35905765983329	3.72170133461808	4.87552458099147	3.90738884886624	4.10867770415405	4.09807029766504	3.98251065216322	3.59515503310485	3.54406346385864	4.70360150837869	4.35385238776253	3.70992722921665	3.76153411460779	3.8851187958049	4.28068183773345	4.1142028775395	4.43503494583155	4.0191632367304	4.30331377011005	3.87852680219806	4.38797760719191	4.10422803609357	4.29544506627896	4.20340178620024	4.01210948511727	5.91150255210785	3.87575046409135
ADAM15	8.7677495624553	8.58406898780283	8.9194272561308	8.33419784840756	8.58406898780283	8.5803775670656	8.77081104320862	8.63069281715914	8.28709432733483	7.77785470392908	8.02270975666909	8.14985425158383	7.65044279466667	7.78925978801416	8.3234364885511	8.40544723096427	8.44622654055736	8.44720384350833	8.35691290528914	8.28383021818406	8.6337722174306	9.00372480474376	8.74715590083683	8.83475891133474	8.09478619390927	7.78372541375726	7.87358076984316	7.90043385699105	7.76792039875609	8.16946923182686	7.9519896891098	8.07872065668281	7.93094666111331	8.19617758440514	7.93902974221978	8.09438645081226	8.32570813208171	8.22724727201427	8.09350701599883	7.91661104659978	7.9614125988035	7.93297156666334	7.60528009525117	7.90476762353245	7.80148365623589	7.91580466828339	8.14187455231279	7.53955130270664	7.33901948887841
ADAM17	7.26855689311773	7.65680652281048	7.8161986806749	7.96839097551612	7.88153874041073	7.6765115880353	7.55603365597615	8.00615033186144	8.42749277114434	8.31812982724988	8.38064407102914	8.3081999671336	8.74134325591985	7.94913306498758	7.85025472199801	7.38376142561962	8.03159780476481	8.2134283870125	8.30539096150396	8.38064407102914	7.61874458058046	7.71526107263667	7.71911231853584	7.56544912008843	7.11762201073071	7.63701404388564	7.53997811272737	7.65741841871066	7.39583796448458	7.33727750959875	7.42724133621848	7.61967923475765	7.52607765339073	7.48706088459121	7.60722278250412	7.46415849518472	7.66865612226192	7.49871044115221	7.65563988612169	7.88984976604385	7.91074164034978	7.30856042810792	7.89653523306306	7.44840217575525	7.81428902753589	7.54509181417881	7.16001765524273	7.25066734320112	7.66704233087685
ADAM19	7.80894834020646	7.69536689164704	7.70735206901484	7.38187047403754	7.84827213509102	7.91267297938181	8.41084712174773	7.98589762356255	7.38830942484852	7.49162596150768	7.76354976932571	7.59247971284345	7.82167603743009	7.79791681906573	7.95213989355156	7.91428271708455	8.23306462908775	7.53943488787467	7.49909933883539	7.51990548204789	7.80218064014633	7.82097177718514	7.8228748385714	7.66640436620127	8.0487609983045	7.25161208619679	7.16206192434587	7.39497651630223	7.6041361409621	8.02440521341474	7.32246605152481	7.56100338925977	7.69010123557011	7.70662513640788	7.66342436761952	7.48923827838345	8.14849955283388	7.75496261221423	7.95661626802601	7.81192408772033	9.40461500827826	9.55647165497925	8.56192724004986	9.45240976441899	8.19501332052102	8.51907080775954	8.79242864247473	9.24526514593281	7.22123395514799
ADAM2	2.99820595052779	4.14326228035121	3.00930884078035	2.91928938313488	3.16302837232077	3.13538150385265	3.34007644854915	2.94732650012239	3.60830513170611	4.17932188329476	3.17308846734938	3.48055312049707	2.92279842105106	3.18358999103107	3.58049512656185	3.96976162713928	3.07773987828335	3.17056464700675	3.50791210071318	3.63763454706931	3.20080570850132	3.92419531436265	3.39249770048199	3.69110819050117	3.38195139418332	3.35079548779902	3.10422559746836	3.40733674049398	2.95788240269613	3.25163397877303	3.37665744910467	3.14420048063926	3.32805551464852	3.47578697054711	3.94598525628153	3.05313183025313	2.93212919917457	2.63144271498256	3.18358999103107	2.96131147165341	2.74738810910079	4.75079925608662	3.70597921809671	3.33262654033878	3.11837690443388	3.98666386629067	3.09220146480937	3.04759477953945	3.19795241604806
ADAM22	2.76867033232117	3.64604581684169	3.28125790626507	3.00205325650183	2.95199320645182	2.81702912781711	3.03606776764199	3.04367897738203	3.40875043038432	3.38497730238061	3.46329637552716	3.30733746146274	3.21691705150682	3.43033139455966	3.51889608281915	3.53015948828099	3.30073557811858	3.51796504798857	3.37360174954145	3.38828670800569	3.26826150642539	3.035293315942	3.03606776764199	3.03296996084204	3.23881752990811	3.51108173820698	3.56032501679198	3.26407608166426	3.56961843719183	3.58858827186502	3.53264154249981	3.26826150642539	4.0789071854519	3.83870443113721	3.22020529724939	3.43710890492867	3.6605932360696	3.63687935573692	3.34919170907408	3.44487458181106	3.28036707521126	3.89885562915782	4.03606053935068	4.06043883999428	3.67035217388474	4.02222832415173	3.3665301168055	3.60118686591345	3.17861978014597
ADAM23	3.68338755188408	4.72559012781432	4.38691297605362	4.25111960113916	4.24811784550334	4.28467410987447	4.80356363913274	4.6743531841359	4.7596402752709	4.34622871594764	4.86522528455416	4.2345471176986	4.42491427162618	4.27894052391582	4.11890273662181	5.06997294222544	4.22502759653105	3.37876985534936	4.08194391122354	3.90952679060971	3.76292011457924	3.89543250077547	3.65473358374492	4.06206251575652	5.02390879139852	4.09123539204047	3.69739574485125	4.15104944523334	3.67283719525399	3.35853709158698	3.74950994579688	3.86757900080587	8.0285102777184	6.0289035590987	5.17564172143343	5.33445088316487	5.66415069132635	5.91708932513552	5.76069087568214	5.44455016061363	5.16495640214684	5.6789826218866	5.08735985548968	5.146412998533	4.46782308862196	5.76630578758078	4.68125256821359	4.98083941538036	4.30779926298207
ADAM28	4.21646938035841	4.38530664388669	4.23992164069266	4.05993683894629	5.20864023216488	4.64096576216743	4.92416034682276	4.60376505504419	4.71132529836994	5.15852177097947	4.34446356268428	4.30674350040678	4.19287109443702	4.39049468502971	4.7262378170564	5.65032630525978	4.46470874569271	3.92712932264439	4.08187649461377	3.8238120869449	3.78774514452179	4.26074406285856	3.32274870388014	3.53314815574749	4.27286556419086	4.3514590148681	4.00094801214221	4.006660918839	4.5821808201454	5.61164605586686	3.95704941440894	4.35607535206148	4.17835119171598	4.29116009057942	4.87041328755697	3.7491337751228	3.75739799679486	4.21646938035841	4.43215606056005	4.63200723015653	4.91096982798463	5.12355277565965	5.42182519098688	4.65366998824841	5.37502123510952	4.94202643964906	5.52411886997653	6.94667947587292	4.11630547078116
ADAM32	3.49428754011496	3.94236517321041	4.06822349575508	3.86975647883106	4.26309811934005	3.77243282409453	3.83795741430194	3.695353618848	3.97533609907435	4.17163065738564	3.8901047247192	4.04161840298806	3.89522811493058	4.00861945209663	3.89346357616248	3.85573047155263	4.01288340813155	4.47679310583278	4.31253426783832	4.26793814538455	3.85539520918669	3.60425255817897	3.65099000032602	3.92745066876404	4.47743560553716	4.97715609855498	4.95389324980754	4.70458156726271	4.65156236710122	4.5188472544965	4.78155178629121	4.63502863884412	3.9833813578929	3.89875926839474	3.97751893732688	3.99125742858251	4.0107950246013	4.04333623337701	3.98459162389502	3.98172580534283	3.40630659917352	3.96152287441207	4.05349063500543	4.10047822647197	4.12304979120791	4.38649439132124	3.97128907751151	3.45940676052555	4.05278793339014
ADAM33	5.31001400577661	5.44012035481522	5.16309827122145	4.49993335973745	4.74200556258117	4.81542973958183	5.19632651006486	5.12301509235841	5.11136925744843	5.05470908722397	5.05880830010231	4.43127257536027	4.73708128169646	5.32202424572274	5.72594178869698	5.65272250358458	4.88660423115176	4.28838042244953	4.3752284559139	4.53581694244804	4.96377834224139	4.7946325253678	5.08433452910621	4.82902548521354	4.33427620541748	4.11039125166095	4.39433428071486	4.0968821381699	4.59253761765963	4.47145201215738	4.1891522435495	4.18275796650009	4.62278186054665	4.34549438007749	4.43690091427709	4.5305447578873	4.44499345630628	4.35760500329773	4.14019408316455	4.29569877566608	5.54836790213828	5.63630777559775	4.73675813006063	5.38703547928506	5.06263386542521	4.89445612834576	4.9133955644321	5.05782509406138	4.64013854117409
ADAM8	7.59863825197153	6.58137163944197	6.95800052310699	6.83274012719829	7.03915651030891	7.35116189956897	7.84748787179511	7.35534225154194	5.7313990314486	6.22707106680759	6.17825104669212	7.01790114013809	6.7290451159752	6.98999498982949	7.83784351399882	7.68898568513953	6.99691461067931	6.48445819573009	6.10028481820886	6.10255422133672	6.63151164323373	7.22768893109714	6.9530596667774	7.0352401550712	6.15998683219141	5.00530628597772	6.17542458623299	5.62198086164374	5.80913274904576	6.77665171990385	5.83735617983434	6.42161001882002	5.92148394679921	6.20728342160526	5.97658418282773	6.48333681510235	6.11900194453978	6.11437110272499	6.74433512872457	5.76742853084026	8.58709289053206	9.77279426413272	7.70880239420262	8.80744297288982	6.82236432890615	6.4447496959636	6.74137061492682	7.45678723554435	6.20078764872488
ADAM9	8.20541955267986	8.60990954756567	8.83351796113163	8.74478030462705	9.22099757611505	8.44211502377598	8.42949960339653	8.42609682869435	8.1247137021715	8.51051987867203	8.09102134156796	8.1661478992638	7.75166618399992	8.10916365063206	8.07274627537995	8.04660010918781	8.15069916237155	8.06367337404363	7.76357589545756	7.85432237686331	7.44635624149632	7.86794395649762	7.79728572410372	7.74866168066944	8.82965752371283	8.99717954603766	9.22875688064642	8.91156517555337	8.85871735941382	8.56753556978047	9.29058676430066	8.56753556978047	8.37483860443312	7.04621578922264	8.12704044544836	7.91867115226323	7.55332005366957	7.78010415738366	7.67259184867218	7.85706136594598	6.53296976099087	5.78199764714845	6.49716376723042	6.23022063353522	6.76827826950304	7.03004038175744	6.30051902425117	6.9262487661238	7.97810791407867
ADAMDEC1	5.65906125951315	5.04700968556106	5.51911512680136	5.84142289991924	6.23637142142902	6.42763594659332	6.09100291194555	5.20575480592201	5.16869800717038	5.3010719127505	5.29698019360537	3.94093183683649	6.19196098842537	4.03774301538602	4.69748179327541	6.45207378163284	4.19408149180995	4.45152872524238	4.01197664498091	4.33480649429677	4.48418607700861	4.62190595796561	5.02170596804685	4.3482510175252	3.42454754277252	3.76709956325835	3.85492721113291	3.7999054732923	3.74970126784766	4.37564728435327	3.92831499538534	3.76624004756655	4.51763927663762	4.60112053405096	6.77528563792283	5.02665720288377	4.68820963510888	4.63782079296008	6.5942546551433	4.74090537492923	4.43365079885307	5.53976260375312	5.19067189722676	4.59957765032767	4.39243012408341	5.86902714832211	5.96543934180978	11.3408250111572	4.84832149153283
ADAMTS1	11.189293395924	11.3327721531167	11.4559345272187	10.7629475986779	11.3468840577628	10.9163241602134	10.5697171145817	10.5697171145817	10.0641069803868	10.0177240612065	9.74681937921982	9.25664703821541	9.83979074575812	9.52797204850514	10.1967777370215	10.0290729253897	10.7510037845068	10.5890707604193	10.4020014856774	10.6187178137084	10.6034113731127	10.5630861265356	10.5697171145817	10.5087679653099	9.726473634961	8.52218668688725	8.63135769166535	8.38225290442722	8.50309111026518	8.03049374643344	8.33098212339889	9.7173021332007	9.51759055754883	8.63372203837019	9.15414874524876	9.1261860958212	9.45179990616839	9.35156242315546	8.8493164607099	9.15414874524876	9.94295507364619	8.44173554061213	8.72516662416052	8.41998973222612	8.94143017207095	9.15831803113744	8.75125943076922	9.5313238576573	9.63196776105152
ADAMTS13	5.32352103588578	4.81490110194245	4.22567144075189	3.96510071673448	4.20847132923505	4.12083743987111	5.00432999252026	4.4479946308171	4.46867236050948	4.33162078584033	4.66659165221856	4.35541270694395	4.39239451319983	4.33774055836544	4.81430165664733	4.93254276327512	4.61915401618086	3.98665986076324	4.23076568143065	4.42271767276285	4.49465528549667	4.20363817100191	4.43765994329005	4.57276697590429	4.54837978682468	4.16287380227402	4.33709307390033	3.93265965637267	4.18859982213472	4.78373621257478	4.16227226831933	4.08916500622917	4.32288392288041	4.00958081082831	3.79793902577793	4.24892657634734	4.39918474544527	4.08782826410765	4.2185867075078	4.06956084755315	4.80689944714937	5.01424068215565	4.26848269585337	4.93951053158358	4.03452984933087	4.30446612283724	4.26558363637731	4.4363837722959	4.01838242223474
ADAMTS14	5.34652731050353	4.10855150113588	4.56295835389384	4.05243889748764	3.89773432936715	4.10193692572219	4.73580384347722	4.31341749986007	4.00913406531177	3.50310716110585	3.75553500395134	4.23995054954495	4.23821533097024	4.14503863143974	4.39530987635552	4.61879435981161	3.98023176339799	3.48321589462986	3.90558711180862	4.27558411653996	4.26760816167164	4.20708079893481	4.37299405789842	3.37544218205805	4.74308614309961	3.65007131461286	3.99426477637953	3.72841329992743	4.36976564376316	3.51392472547074	3.80236213535109	4.06421158839054	4.07313834795733	3.91631175662344	3.72214014983728	4.3938771865485	4.07767627947276	4.25544650521027	3.72295265567052	3.94842950715387	4.3660445399205	4.97979977738308	3.91698596359144	4.1604481503143	4.20189026964906	3.47700973305256	4.02996749280716	4.54124975389191	3.51569019692222
ADAMTS15	4.95010006584005	4.89941034980588	5.07803442964376	4.56064762374117	4.65545281919059	4.80351178825566	4.5762846894845	4.52289753573456	5.10264832942492	4.73134260559607	5.0359354472587	4.77861006818473	4.58498774324669	4.71107233518806	4.55521677077342	4.33976573385833	5.04041859927232	5.13154443351738	5.0987434504935	5.23510270027935	5.54321870798909	5.3793524380093	5.26416114203525	5.39544141670761	4.99008339359507	5.04246668633432	4.64077749441555	4.81880926115709	5.05469202864274	4.83732803980171	4.76993070694639	5.30288437852162	4.92879522189043	4.52968763757081	4.54084681630581	4.74161901844232	4.74161901844232	4.90003513043491	4.53055636344544	4.71684453599949	4.6238311973541	4.36078977752524	4.18964025021271	4.63911638524315	4.03263252713807	4.07979468962072	3.95204196849988	3.88853810706449	4.51673572453088
ADAMTS17	4.49306491880328	4.04013034307428	4.13080672046698	4.05931427752212	4.11174722598664	4.03539321620371	4.2813807627525	4.46147398327234	4.47523973427076	4.05746785746393	4.81873608507598	4.57993242421804	4.2706553828517	4.33913436063787	3.83764465489076	3.93320950506044	4.29757477473818	3.71746087061201	3.86137064815202	3.97483299256506	4.25701911668432	4.10121018765827	4.00072155066677	4.11074834300435	4.03310957463813	3.94065236041336	3.98763012976246	3.92336865790154	4.11453535390692	4.3556747865871	4.11453535390692	4.1336856559311	4.36237268375625	4.30178723579987	4.22426618091641	4.30891899123406	4.0031245873363	4.11923548511149	4.13320471227296	4.07072744048648	4.93420964842307	5.57063600108136	4.92294278650157	5.60356382545224	5.18189226912363	5.5182350034193	4.96037567401987	4.00215933677765	3.79161868313084
ADAMTS18	4.96678748403514	3.62033102905741	3.88611310097589	3.57375375778141	3.22882717063715	3.30554099610664	3.72963494867415	3.29155381897788	3.32778280707286	3.56162887174678	3.71684169436341	3.54689906320013	3.76463288238022	3.92119386664781	3.17682583373576	3.1643639072884	3.78821428617335	4.04461635202877	3.85992391839604	2.89725652391642	3.44367043983678	3.45080541399803	3.26253121191125	3.3016678876348	3.73860650745736	3.19823361249419	3.43394196826224	3.05180097825694	2.77393972069878	3.15698043722962	3.08404260689271	3.28015728298774	4.23823464404977	3.03729110286097	3.58722109291763	4.01744461095753	3.80798541953771	2.97541848065082	3.6596590751848	3.61428143927618	3.78599210446901	3.80549760428773	3.20069572127201	3.31153917294355	3.87695017178883	3.37490848308824	3.84927287009848	4.17461112545818	3.56729000817096
ADAMTS2	6.17127779342313	5.91618041141382	6.17580557544919	5.69897994471845	5.86521438877734	6.15457518331407	6.13439018443878	6.19769680949396	6.31729904569249	5.94361324468051	6.10696637290464	6.10632357446009	6.0710316844214	6.06909539507178	6.82081772762041	6.94799821916517	6.8074091776105	6.54248261798249	6.38720506811167	6.52598750772219	6.87721032238873	7.04760378515549	6.69466007500408	6.40266155141157	5.74697668962775	5.47152402354116	5.19281676743534	5.46091108290674	5.80427145765158	5.79979667830429	5.44537453173042	5.69301545178301	5.92064165816228	5.55467282163455	5.39100167733785	5.66752680188192	5.74067500943807	5.6629426340274	5.45474134555567	5.69366276109383	5.93334425759975	5.63781485342852	5.37269996513341	5.96383658591917	5.51081817968457	5.41667640047288	5.54440947313664	5.41140883637732	6.01494695627652
ADAMTS3	4.26891029840692	4.69977439551126	3.99090036468328	4.21766374208313	4.16910328100621	4.54736206059856	4.44314969910061	3.92483129515275	4.60724553157712	4.25251088276	4.60868008760711	4.68709447307611	4.55049737893214	4.06979724902319	4.21598146632632	3.8607384374728	4.62764728460152	4.8534160857847	5.08594171981531	5.4165939441445	4.89570591019447	4.67778649677329	4.86960475479836	5.12705025388595	5.45583348833586	4.57296777654102	5.31204882480454	4.94051360227542	4.67516695309483	4.3631528652274	5.31047561967372	5.00886576033305	4.44999711602725	3.89159803000962	4.38816886032763	3.75039593706321	4.99797348697135	4.25610651610836	3.9463366950198	4.15831822961582	3.93684570190389	4.64222207808143	4.09201253228653	4.3558858036889	4.12443978399013	4.61681047088015	3.67836865350607	4.21540098875748	5.34481253165951
ADAMTS4	5.18753041118273	5.16257919992935	5.35856009723052	4.8122912368885	5.31447576721868	5.0799994932538	5.17923489345697	5.35446962315434	4.87421212108057	3.88883778820881	4.9898309702805	4.32847073451709	6.38831369168923	3.529455723485	4.49383773432298	3.92434074373748	5.3926076788713	4.96499205989609	5.27301519387301	4.9903641158201	5.50404303711367	5.46499523092275	5.06725618050509	4.42221246695794	4.51370931637139	3.56160439952302	3.44711196206953	3.45577047250312	3.42777239120851	3.08317660756708	3.7556342110197	4.80252106128724	4.84426408833368	4.32929767727958	4.31725425984563	4.77114034169669	5.33519244166497	4.91192479471806	5.00430303580017	4.93635420395396	3.89289423171863	3.28366655491064	3.41576413869313	2.67390346385862	3.01970619825353	3.23536924078373	3.3803315130016	3.88788720105522	3.87369418617968
ADAMTS5	4.564752520137	5.79803191402517	5.67863368434596	4.67232864055424	5.7843933605075	4.97168423514707	5.02546722148905	3.94819654199242	4.53170896366982	4.94698465236284	4.68728386246396	4.85648970397582	4.77780164325085	4.15427163541503	4.87736612824979	4.37079635717456	4.78715277946106	5.60581101345225	5.39764802390891	4.9667600475768	4.98467333373532	5.19659098458933	5.32972417125229	5.7155003993234	4.75047633448248	3.66957276647444	4.07782876067651	4.77553108793122	4.5094321522043	4.83920557728016	4.52489983464425	5.15687021962912	4.11373651485973	3.91736265444522	3.93551187540232	3.56713139909286	3.96113743884763	3.80770878564052	3.81675802678589	3.35266413025424	4.22994328242488	4.7526758556692	4.98922966597448	5.39070443741749	3.9155715795227	4.85063192494451	3.54757671707758	4.02293206060791	5.13085650538616
ADAMTS6	3.35368862022055	4.35266191170295	4.4147579396448	3.70812830293613	5.15863699098263	3.8425593585525	4.82304073920742	3.53033333561586	3.77267716011015	3.46395657385482	3.47061006843601	3.60579689229508	3.67891307577601	3.6718299455013	3.31904631309533	4.12500381636936	5.22454115348078	5.85178387847249	5.21119315363858	5.06109797121397	4.37573334844557	4.6262832146863	4.65315302153764	4.4039897068533	3.84985925956349	4.49388121127711	4.65200276961268	4.57089731512159	4.70213149060018	4.70213149060018	4.60935166258214	3.9428168005275	3.80645043140072	3.67891307577601	3.75259755010612	3.3639159026161	3.87804726683817	3.45164751123516	3.26042056982349	3.33348597817701	4.46651927626772	5.45630617546662	4.68434457288799	5.59817188147059	4.8211893999462	4.56953810401842	4.44518005252584	4.52108105645666	3.85140594806021
ADAMTS7	6.37690236364235	5.67777152418083	5.42610600607219	4.95099238326004	4.74710697474038	4.98739446957563	5.8762693396129	5.95841959508852	5.13168753389643	4.92050484553747	5.0707419679596	4.74158026539936	5.2802531534553	5.41804147901698	5.58727007785505	5.85820741270854	5.02404317106777	4.8678893922306	4.34694539519958	4.61007114164047	5.21142644097916	4.79071359672631	5.72913282338477	5.18106958822194	4.53592007073739	4.46560523591389	4.72660208211282	4.22777756937803	4.80097868997223	5.97647519852681	4.43952515403881	5.43903960199764	5.27764999325844	5.08560422103495	5.22450969226815	5.06904938687614	4.80401606150556	5.03336817569198	5.05166196301874	5.16439460820789	6.38814127066231	6.58738525509008	5.36304629464755	6.25468030371129	5.22355906453634	5.52128681728625	5.54082843524988	5.84892667234678	4.8162899091382
ADAMTS8	9.11183247733333	9.5496015711949	9.53249272943729	8.51533357758414	8.76500187101679	8.58635255928197	8.11937422504264	8.59783413692779	8.96046767982832	8.21170023683465	8.42000695185909	8.54573594041598	8.33816824900116	8.33411697499663	8.29987999970042	8.13736010084299	9.19278524224961	9.53742845740032	9.33930186679754	9.336218149808	9.79039267741322	9.60150981786328	9.78568251488927	9.44490804381541	8.38935231189144	8.22704165465842	7.9016189892904	8.07371651540983	8.64592706291278	8.36234975446047	7.84558378547675	8.47903386570687	10.5152338600497	10.1399864603585	9.68595884708531	10.0486146497331	10.2137255831737	9.98981478530757	9.58003212970663	10.0954090904602	8.35320545027881	7.81305487478831	8.19157445732934	7.97300748279304	8.4965953223258	8.22914891073404	8.36581485512003	6.89658397978783	8.2359945250135
ADAMTS9	8.44795207235252	8.42403420235516	8.51641362004407	8.15247025663023	8.97710357061556	8.41677976802172	9.10825068538238	9.44305008430505	9.46140670494239	7.77782805346144	9.11117712419249	8.47615296038034	8.51036487269685	7.60843556088871	8.48783550143091	8.74745719735612	9.79307654089362	8.99701989463459	8.77272584302637	9.25763544806348	9.17866802857023	8.75064334491537	8.72883216264845	7.93964546570319	9.90257497272258	8.6586672737754	8.12760785928266	8.5024314233098	8.36833900820359	8.01883922354764	8.08039600064063	9.35261340413063	8.78880457128301	7.40025215704819	6.94698929634729	7.24893626394753	8.42078711754751	7.89020069217332	7.88240217526487	7.83555448922637	8.47615296038034	7.81671037060182	7.22620667029399	7.72663496125721	7.22416962513316	7.58213533465625	7.30140178393385	8.30308682226115	7.53078989933101
ADAMTSL1	3.86725199072429	4.07057957059788	3.70251945349115	3.65179604555798	3.40701186086238	3.98653781850437	3.82035370394368	3.97645303007968	3.97369544908205	3.68209893538456	4.13333290830299	3.65338349163253	3.63904795240908	3.94650228986265	4.04774946185586	4.04142601945759	3.60048063808434	3.38681455569728	3.47197653174558	3.69569551499426	3.84815965894034	3.26102505146679	3.57222964362049	3.33410995960644	5.21398855657257	4.02507601809762	3.61445986845088	4.07991153525098	3.52194572949137	3.41742107058092	3.64472671146703	4.25728957086488	4.84203677035556	4.05147476107186	3.89860162446902	3.82774468649689	4.89860530724096	4.32503955106141	4.5928202143933	3.59383138797644	4.36514717332399	4.29920369289614	4.07378219106269	4.46713053209937	3.91574049641102	4.26064885631347	4.11425998634004	4.34073239133899	3.66932588675152
ADAMTSL2	8.08926773052732	8.14556482213189	7.98295503462908	7.46857320607916	7.62480305035712	7.91446691296658	8.12761740297087	7.83575906743462	8.52990607951826	8.19108646093041	8.03322443638986	8.52934816267246	8.24208662436372	8.86488591746151	8.54750562111661	8.26888413623551	8.88344813910751	8.58030238001259	8.81675847880675	9.03634579767508	9.34815786510803	8.65981318822066	9.10745284664903	9.11590473988553	8.27440641905428	8.43201464612773	8.30167214349469	9.02255103017414	9.46189413691915	8.94573572609949	8.90099298297588	8.2317968873999	7.99905585842598	8.09348383155418	8.07102056780601	8.03278904245922	7.43660785267888	7.75981017540285	7.59106986632388	7.68185059481701	9.41293529276869	8.92166216118071	8.35657991275777	9.24443127788324	7.87207617223211	8.28185187405915	8.48921534423157	8.22349377198894	8.43414348177855
ADAMTSL3	6.55335313011363	7.14006094731166	7.35735632770738	6.84732926998661	7.06891917165557	6.75153781045176	6.29542460047886	6.38681863744451	7.52574304370364	7.65368311905975	7.69829404652046	7.43236815679091	7.22534843549566	7.54813533040245	6.88728391380548	7.16374753937362	7.73756536142091	7.85167968296622	8.07011823244665	7.99200810965531	8.17747804861236	7.58294812508922	7.91956398947232	8.21409483164379	7.10026065543671	7.44777119452873	7.44059704480158	6.82887295785796	7.44728080554021	7.35193310784415	7.40878125035941	7.34063647494792	7.36055109138014	6.6463115883443	6.39829213194316	6.55608644578736	6.75509272866035	6.8485271053848	6.35012789410661	6.62288707302047	7.73945617273402	8.01145484675749	7.35514716550991	8.52185009817784	7.18840365458338	7.27828632876473	6.72920662139741	6.5537470491372	7.67453831765028
ADAMTSL4	6.95853592486577	7.51278886556807	7.32189570210614	6.99324228507622	6.8973084843059	7.27619232467782	7.69694278552393	7.479504738645	6.57499114632508	6.52948414420423	6.72253148528135	6.45928294717004	6.79208404872423	6.84028377286407	7.38759663167765	6.90386474173003	6.41558051510943	6.18099830881238	6.42264705079461	6.46369097774587	6.76361111683398	6.8193266595594	6.73695911961291	7.17705849901091	6.26743617331354	5.85763066047499	5.76800020953585	6.3716846831248	6.46438424208888	6.56949561309959	6.24586761871064	6.31822150566829	5.54516184170172	6.13056853477948	5.47831390181162	5.87738125579214	6.08456910669824	5.4433590970834	5.73398413828497	5.86582635417807	6.48986542592379	6.47670530494039	6.37797761911392	6.88044549862347	5.88851067757337	5.9101000598604	5.52875408968659	5.23918828499193	6.47777197990593
ADAMTSL5	5.64580877907061	5.15566682536253	5.0756161618678	4.85567832309163	4.92379829318063	4.93041795659307	5.02780596388282	5.09719085520993	4.05583010287079	3.65564235366862	4.48489521165588	4.09956140796482	4.35409470600292	3.93658873708493	4.76506297184787	4.26336461028399	5.09088810510985	4.69787461761675	4.90830232501087	4.88095215975215	5.22443701414413	4.75934487216887	4.68716786527942	4.53555216542946	4.41949905684637	4.50686058261584	4.24132547501857	4.50216698717937	4.49332893058043	4.80766049224683	4.03238944580158	4.19393327476455	4.2533162726732	4.0306436905723	4.2365499192427	4.3077816502177	4.55942448028618	3.83307829244179	4.1030365263555	4.79384197902352	4.55767052902296	5.1019035747256	4.91146053008919	4.95995646291385	4.11316682430569	4.36008873882458	4.21577297320408	4.42126120414353	4.29271733983546
ADAP1	6.07254715658453	5.88788145373299	5.76448443727541	6.52165756414759	6.02715390150941	6.61376914634479	6.1440908738225	7.03908421020083	5.76846474006522	5.70345482338127	5.59753298933187	5.70793107444202	6.36369168154361	5.42794665724122	5.63223156502606	6.12006154426458	5.97754381446911	6.07578480863018	5.64960247113112	6.11309537855129	6.44482373201965	6.85711951793252	6.22583586549493	6.72763378270255	5.15943517670805	4.52044016448853	4.80038388849787	4.87965676878902	4.475077429307	5.05764624491644	5.40878270738739	4.91259027730357	5.68800158392383	6.23379392775009	5.22464601602484	6.54993933221322	6.60762956108306	5.97681896699621	6.57411871791465	6.78760283029423	5.28768231292292	6.33172209300179	4.80170641722036	5.64175377182802	4.38287683075348	4.1128775054075	5.05630591292269	4.22812316695048	5.52895733174612
ADAP2	8.85037934800063	9.25247982156254	9.3469783634548	9.0490189541823	9.35996701526422	9.51898865169342	9.86804614006962	9.27876490834063	8.90744376314868	9.76421083405027	8.48474814147647	8.39625744585726	8.71871092740549	9.79550752161226	10.1375933164535	10.1056314527875	9.44923628078298	9.14289383019923	9.13583304153925	9.20451222117071	9.4397223388504	10.2197714199742	9.40165847156324	9.76200876703916	8.77962566937802	8.20233178174627	8.06374228984633	8.19067348214494	8.49100707401102	8.95681056198159	8.22695038470814	8.67179424451138	8.6778243645657	8.63108182214328	8.78076466955618	8.9998333829333	8.69532345708063	8.84029236242286	8.85037934800063	8.90422925153477	8.67608700962729	8.67557268776906	8.4697963595822	8.77844920874956	8.38366465988754	8.27973114674171	8.48796164064578	8.93238837327266	8.38760813161548
ADAR	9.62156495581173	9.73076861845886	9.96957011489997	9.75349392938223	10.0547458679809	9.96957011489997	10.0283537996612	9.64603036682324	9.39620218301146	9.41761994244546	9.43684854370405	9.53754651787481	9.4414943137686	9.49882186164388	9.37963986414598	9.22348486714724	9.47105620388076	9.41119775141807	9.56590486627517	9.38575993153377	9.65578087073268	9.79043390990607	9.50996411543407	9.85545818132112	9.35083575955607	9.20327230037391	9.2308299385819	9.01768418727332	9.25350572103977	9.03258730254432	9.28251949613366	9.31723399760739	10.0023447514747	10.1654040165651	10.2417125233714	10.1226692055769	9.93858345593006	10.1112859132546	9.96808426093476	10.0482328747667	9.86973393602903	9.88604696161813	9.82612247120143	9.88251888392519	9.68352506616075	9.73294291809461	9.93050371225704	9.84215483548599	9.28574875208471
ADARB1	7.62947004869258	7.90986145768699	8.08210980349294	7.22331013435188	7.65641502409396	7.28019576470088	7.34993731508535	7.42501814776452	8.56586040056368	8.3855692362346	8.27280837176285	8.21196185908277	7.49610420303154	8.32435794792011	8.20608993979978	8.30527985943058	8.40305909806816	8.09078371614462	8.03522322206041	7.88364603355441	8.20484550610897	8.16437477930807	7.98279237379526	8.18076062992954	6.25897893731644	7.15903376227752	6.86863039195481	7.00300824789359	7.65009278444815	7.87612293960773	6.9347919761574	6.93533429745456	7.7919388565833	7.44272590654783	7.03692269758413	7.11845973618192	7.40984767790723	7.25888221491202	6.73628462682891	7.08367208464089	8.60285123237445	8.42485202114647	8.30013749141639	8.64602872350673	8.40809978083912	8.0541302210931	7.94764640282574	7.28229725972739	7.57297340475017
ADARB2	4.84840428474966	4.73828361368567	3.89919091971161	4.25702314253665	3.75808388554953	4.14638735290453	4.36630544248976	4.7263024146011	4.48520815521522	3.89555172173031	4.75347231219445	4.65394806803189	4.3848351124404	4.6321024526427	4.11284625196856	4.33621375900999	4.18836221695591	3.86218163181696	3.90155379152411	3.82377297323723	4.43652215127626	3.99638148906553	4.25992824442086	4.35961932860549	4.07878169046336	4.08340315907457	4.15607658718598	3.95003750193632	3.80884913326348	4.29952563815781	3.97350772204037	3.91590828992257	3.85536204591503	3.72050734157985	3.50808453998591	4.24290639116964	3.56822411143966	3.97519697726378	3.94153700281209	3.46083544573699	4.64342254813983	4.74099267854396	3.74662197603364	4.6561461853226	3.89745995448268	3.78011511046326	3.88579783694031	4.25992824442086	4.1049088379188
ADAT1	7.51101519417801	7.38501176742414	7.65453640561092	7.7112587755164	7.77090565325027	7.70377623547515	7.57571928438973	7.45130118530505	7.42726479488961	7.73203155978548	7.38190996453609	7.69194394188336	7.47920364080736	7.6325500969045	7.4360348757523	8.0004149686078	7.26090694698852	7.1253450788155	7.18348408788682	7.18081949805847	7.2100026091372	7.20003793826102	7.26350440567779	7.378648079701	7.31821112009941	7.10457573716893	7.38676234097416	7.10659827789781	7.059038447822	7.15960605810717	7.54587002585391	7.40131430635457	8.32975345172055	8.05266881448588	8.16118716147465	8.17014486526453	8.32338115744112	8.1059864307218	8.36879795499994	8.07789979491481	7.25310080043066	7.44682749734388	7.51893322596769	7.38501176742414	7.16132220543202	7.47259896950802	7.7560438518433	7.84428687351672	6.83465691870392
ADAT2	4.42611289592452	4.8447374458028	4.95300966516163	4.29040534350025	5.32380458785202	4.70755823214453	5.45533924803267	5.11763440520989	5.08335170636824	5.54157859634528	4.80781977256122	4.74459949944645	4.50604002800054	5.65529659935272	5.45037509896975	6.43882305615751	5.28494126378418	4.81304002890383	4.80396159921355	4.99617584636127	4.87639536356908	5.02300340244953	4.77967472927299	4.6983523858972	5.65789971961339	5.53155346163607	5.24657231595773	5.48583003013631	5.82687828341626	5.85588211429905	5.24152789446386	5.71673304066869	4.86321921740386	4.69705528534636	4.30226527663108	4.45141400165924	4.83837553710896	4.33882745767847	4.33694551513075	4.72422686613868	5.55263325683551	6.09681408203736	5.56271955149211	5.98040631551046	5.68100416390446	5.55909327627828	4.88504057696537	5.36120007318255	5.09227213952777
ADAT3	6.83145721550021	6.13676057915423	6.12417743256993	5.90749022212029	5.83898754050602	5.92910310001943	7.04877397839566	6.60519237872013	5.64602576469838	5.76226379954705	5.66696694438128	5.42638571620792	5.94306125236405	5.91324311978412	6.37411765588961	6.83859565536696	6.85722408589746	5.96844354260611	5.82868289963564	6.15772283172234	6.14038774952195	6.41057901553373	6.50274391313435	5.70004874005896	6.24944519873344	5.72441953181068	5.80831332196422	5.87422140458633	5.80079820427424	6.50455091304158	5.71791327850039	6.20595076364866	5.73340448324443	5.30173696604762	5.3526516908389	5.7981535571797	5.31152795534086	5.6511543781377	5.88002961857385	5.03434312554819	6.36261976289391	6.18844709836654	5.43033951629648	6.66704656504891	5.47654708535276	5.10929411003841	5.72768319490843	5.90477181992749	5.26636876232406
ADCK1	6.55505935902251	6.20655281821081	6.50746613353455	6.45729931996937	6.03266155874196	6.72578115400454	6.10316292175387	7.03383857897005	6.29493901654116	5.8833699569275	6.12702147147232	5.94306225001505	5.8517500635803	5.64771899087837	6.52015894178598	6.30330050809498	6.60476912043124	6.50981119553356	6.47430849461423	6.6356842137241	7.0169725000938	7.46487720614555	6.67343586754411	6.73022780162013	6.11352988982597	5.75290078807953	5.22953762530031	5.86265737836072	5.6220108749567	5.04969187325112	5.39084286440475	6.0515971868687	5.9668524554858	5.93855580118272	5.54635379275937	6.17735060262578	5.70663173239065	5.82588176582809	6.02671560919258	6.38818406373101	5.7249394477417	5.32325894646628	5.81031209190029	5.69122010453564	4.94534942884195	5.24690133573009	5.63805255134514	5.70468392133137	5.8833699569275
ADCK2	6.97285693684796	7.58319798504999	7.84780312654168	7.99738502391569	7.55978745061289	8.01937392853879	7.85173149491661	7.80931782185466	7.67792179765687	7.70679049776875	7.82748137475602	8.21812739142391	7.79038164405438	7.75044895539006	8.14938094486275	7.73981591983678	7.54847793903701	7.74100232829267	7.62238036909026	7.43399724929278	7.74572735878558	7.88814616487454	7.80974362402117	8.20048750650959	7.25729793491111	7.21242903161483	7.28324096207243	7.1796371139607	6.83193874000711	7.13844933907169	7.22786779403936	7.23957563667424	7.0239892526581	7.43297223359356	7.4651666546592	7.3346617245115	7.37410165018474	7.09655590010834	7.44563469721465	7.43112308466882	6.60971980046986	7.09844282180591	7.35200972890845	7.18503518658778	7.40438854622217	6.86150623641645	7.41106230840457	7.15568230820592	7.67484675055919
ADCK5	7.33222275615963	6.29303191033453	6.25549556802442	5.7698201959648	5.82616286020046	6.40954837933905	7.59220218575964	6.51771986927859	6.38095136493975	5.26700508827026	5.44579566235692	5.53924898662122	5.73756070759665	6.22368184129065	6.02409307347081	6.57428340639614	5.936169602995	5.58082127886409	5.24062081856048	5.32395414896348	6.54834088245014	5.94369936033227	6.05607546676894	6.22811134654025	6.29638516226872	5.95942149365248	5.66514251342975	5.92178877044847	4.6883623122865	6.36046239324123	5.14413952787895	5.89828387994445	5.25303387452287	5.80516788880887	5.47016798090619	6.08661214665832	6.04503182267428	5.60481610557885	5.62574280717059	5.30943677681723	6.0898890970515	6.53413674820912	5.67206185843888	5.9069742238793	5.51200532060734	4.20327727320212	5.34030275809416	6.08473271922694	5.19594425835935
ADCY1	4.95860077839177	4.29661354888047	4.83541661477995	4.36812503207634	3.96776215765229	4.71813934282291	4.68098604993602	4.42234038380289	4.01401903996984	4.07618138695687	4.89960300156478	4.4249725534719	4.70502898073133	4.21904371526943	4.37631986894472	4.10155302415004	4.16732513825944	3.87396328838369	4.20962802899921	4.13031412481412	4.24291453383703	4.30065244915724	4.49993087088125	4.14905370416645	4.74952802349659	4.39073828396686	4.55555065838585	4.83422330333454	4.83852840385683	4.66738229945835	5.08477281027652	4.16447037010927	4.8103111778323	4.16595512492692	4.33590562305028	4.47529587402264	4.99564850911233	5.42881597413663	4.97094925702206	4.69234545696444	4.18076366099851	4.76736802960547	3.76048854924404	4.51994178588888	3.43781713440527	3.85049406501407	3.77851443655884	4.03823637782255	5.21860727853862
ADCY2	4.12320634670635	3.85590821689627	3.44778915240401	3.72184613367499	3.75471262569764	3.10216403176268	3.45149614438527	3.46424884786416	3.93763294461485	3.79396360775168	5.04449761727176	4.1536313511453	4.79842415285602	4.0545883381663	4.07593914708581	3.23399215384487	4.47597281853003	4.32250090901829	4.30662310143225	4.28963441699563	4.26961014966327	4.71927926368423	4.158770682509	4.81292658910324	4.09842117858577	4.19584874061355	2.97412835372717	3.21179089341704	2.68579680838347	3.26451481778717	3.98103038641522	4.53647288085426	4.30796591960329	4.67707815079987	4.12681161003829	3.53724525747099	4.53766920977028	4.5495022862593	3.63387933603407	4.58898927877977	4.35138777627949	5.21905584121478	4.04416725532985	4.98095383375984	3.70119114871684	3.68556562818112	4.75956380881537	3.15434675971841	4.03976037024126
ADCY3	9.57695043462832	9.98559173140873	10.4159857128697	9.34125733562169	10.1859402144339	9.95192991194776	10.6742603805822	10.0068409021698	9.6962876503407	9.14783732190997	9.21905656852496	9.17770953660832	9.12938692296469	8.94913188430633	9.32235347969626	9.48381655441131	9.80979028809106	9.85955130261002	9.84141302340431	9.86586289375895	10.309635328397	10.0625410253182	10.076933867649	9.9093270397582	9.67731459805792	9.10794194123496	9.24168230511856	9.18070411939277	9.65299575910339	9.62219012971215	9.4003686919617	10.0308196483892	9.39450908552998	9.42183281310942	9.38152814334194	9.20217854638095	9.38559747805984	9.63080139554609	9.16917924523512	9.65426484974262	10.4355403090069	10.4895664692124	10.2272872463506	10.3982685008598	9.99658659091427	9.70916847865001	9.56066573444209	10.166379729245	9.70408033798971
ADCY4	8.53546357139675	8.54349986990272	8.69644918128521	7.34258536032157	8.28224317183748	7.81199078466315	8.56341871673437	7.34592307431781	8.96963856501084	7.50154936124986	8.59361213594286	8.41994715223069	7.79732024240392	7.7680095984101	8.32436032361086	8.39252740200299	8.52149137058523	7.92351949510087	7.5668890520883	7.92765224397604	8.41580365964094	8.72554316036833	8.38431920406373	8.70375132596154	7.71716496915942	8.37772077269241	8.33518282543129	8.73548288697409	8.60085519018899	9.28529785247191	8.80289253348831	8.08786251579563	8.44575892650957	8.83823935445709	7.88487435375597	8.15701443469094	8.93144286905922	8.65279388770776	8.03870644035313	8.48890031240627	11.2400092831892	11.5661275767941	10.0577297465474	11.7728097860302	9.44802573474145	9.61464284168903	9.52551835738917	8.94820664504249	8.61961192522689
ADCY5	4.64433115961673	4.46979107338525	4.13861433981645	4.0391610766889	4.18559694426685	4.2348216372917	4.14313757270181	4.16340460690607	5.08771357752104	4.26541819053477	4.63790432120622	4.61393711759974	4.71121049202942	4.38020299998528	4.16525903113346	3.84370881334722	4.3132889513624	4.03992917283925	4.16414955891629	4.41927175502225	4.69753664474279	4.43500543077985	4.25125253027052	4.06747359260355	4.03992917283925	3.88635912406828	3.93010588842768	4.05877862846096	4.14163465010255	3.74064217134291	3.8013000695887	3.95772408013862	4.73621194939767	4.41339169692216	4.76007789739111	4.36514629032628	4.56064339543945	5.40170000101321	4.35266291974725	4.81064350403436	4.98344777975659	5.09344319871032	4.77796397818019	4.65224645553891	4.62614565151481	4.17714644010431	4.46771388680918	4.24336182499721	4.31366359713065
ADCY6	8.07062869628683	7.58695277129963	7.13877495588144	7.19412107244448	6.87944495315961	7.06619497136967	7.45330751748623	7.32807659608257	7.53243095367382	6.76226252362614	7.38339029639526	7.15277646058197	7.14500582228613	6.98919248413291	7.53569804861883	7.6060621508752	7.55968144297769	6.97759441285047	7.23439594804576	7.13877495588144	7.7348287590124	7.25708732328392	7.55968144297769	6.92213020851834	7.17217295551769	7.22924407968812	7.29314345544807	7.30178470161019	7.88189202502021	7.8301510585843	7.47978464767484	6.91993748072746	6.45517180692089	6.68120800509685	6.57329199226778	6.57002952821568	6.9440551709806	6.65496241955353	6.51951806384624	6.48238293363506	7.71260278851127	8.23286739834677	6.94779693244844	7.76474664262998	7.35228227330091	6.95172856052542	7.19138421473718	7.36895117231514	7.15330206692677
ADCY7	7.43598733522166	7.90339599690098	8.24792013369295	7.37660267503856	7.6400641578071	7.90665673174829	8.58288992452266	8.27142688906511	7.33008220311754	7.31617890116014	7.14550693207675	7.29837843177078	7.28172511247227	7.28071349895037	8.59053497273094	8.6185085419843	7.62728639866146	6.81613931943049	6.81469556032641	6.82863029105342	7.27833866254651	8.05130764389051	7.33960708460827	7.85492497696587	6.76428184956962	6.76047700414839	6.78023195014804	7.11067796245163	7.26675716094425	7.84314311695733	7.16381811897232	7.43894556816145	6.64787361552057	7.33160649844375	7.02250454930335	7.23612786065863	7.02346116247843	6.80882034470694	7.24883883366884	7.18306431176387	7.83893755472354	8.61909783141453	7.87715886716872	8.76627286661627	7.37451659045552	7.35471450130145	7.78397060096912	7.74182658521666	7.24975026798761
ADCY8	4.02768351097904	3.55501049288076	3.41761362426508	3.17136491812738	3.30809491450826	3.51714597806442	3.50003256449396	3.67619054537877	3.79065503834848	3.28506551898867	4.00532767872001	4.17004846622683	3.81602517771562	3.55995070023884	3.6715402824706	3.413650306669	3.444685514519	3.48846155060062	3.55262402702381	3.3524251905576	3.62824934575709	3.51714597806442	4.07353153470656	3.86998495501485	3.56228475306062	4.20336865937631	3.86304747646527	3.84470737483749	3.7551279218668	3.74817483092376	4.17851818967709	3.44744667781891	3.71637350062343	3.47054855945098	3.472846926802	3.95784815987627	3.50968436916308	3.60730643510589	3.76698999538101	3.53423374270278	3.96046992680603	4.12761286564056	4.2807726757927	5.10405990477383	4.25473120350693	4.91177989730305	4.2807726757927	3.62446557068577	3.74780905484849
ADCY9	8.39760299106343	8.37437835739788	8.36200747613857	8.58912842971333	7.58619802952751	8.23827547176679	7.76706298059321	8.78125492195979	8.80589425412273	7.97916919014304	8.768914963072	8.74597636134309	8.54883851226091	7.72056346440839	7.73985902424169	7.44124748034304	8.08756563088528	7.9610312865938	8.02037711550018	7.86452256505575	7.97800960121074	7.6119930853263	7.86822165374975	8.04535272845348	7.51077643272314	7.73118143373172	7.57544864012518	7.97212468737937	7.03000313080284	7.27893015424931	7.67510757826262	7.15274948458217	8.07540347563378	8.6786757523612	7.57387932977015	7.99204835788434	8.30823540470006	8.01031574886435	7.96943250840824	8.32133682698672	7.67510757826262	7.78545792635577	8.04535272845348	8.15258378231878	7.97974511931274	8.20285582782999	8.05030610584258	7.57242984360478	8.25456383096902
ADCYAP1	3.18126281592803	3.34350557553017	3.02190496320071	3.96146730490752	2.82303902172987	4.52366181220078	3.60934813877038	3.25895349566175	3.53865186759643	3.50777556699029	4.17304243071875	3.21199234861685	3.32169219381852	3.8723975250841	3.3271638852361	4.34992070357612	3.85966082175919	3.95195949576365	3.60225741376487	2.87332079290413	3.38901280289412	4.61427724165347	3.85302415999789	3.27686835456959	3.47965575133131	3.09095926829964	2.90460987827773	3.35964087344051	2.36491672730856	3.08375388085873	3.18492284086619	3.03628363260062	3.62107122616629	2.83387691512446	4.85511422098033	3.37334074122282	3.98004261944329	3.50034544117597	3.62291958462504	2.48634424640356	4.15160055529782	2.46664982649822	2.80868328481704	2.68082549634446	3.41317447128288	4.18013774222168	3.93834677143224	4.73299414077547	3.98325316763466
ADD1	9.11304852792492	9.37227907236008	9.47189260140574	9.02664267626472	9.2090639780605	9.09284213242844	8.99915828938441	9.13034918243878	9.72902404998578	9.51588788396334	9.5223553333833	9.51175463952583	9.47933036308052	9.46235444493039	9.45194989183661	9.65379692291048	9.42773105382992	9.12107860872714	9.23037837403002	9.10288557868575	9.3106064411067	9.29912116539444	9.20841710322396	9.59859174107707	9.35617084977382	9.45027814903615	9.47009615984161	9.53944685767893	9.52749915738472	9.46017091762069	9.50817604479757	9.16406850750263	8.94952688249798	9.12484944738272	8.75938205102734	8.88696577255345	8.98697028418104	8.95504350384496	8.88855308389934	9.02090133735404	9.67939653993572	9.93568757080643	9.74784836751824	10.0092585424267	9.35688007399219	9.57200882234246	9.59762662460407	9.49069743475639	9.72270987612949
ADD2	3.98381693962562	3.85645132281813	3.67128182015154	3.76103828192864	3.63455798395476	3.66221101909462	3.54316334442755	3.92927724458048	3.93418907456719	3.70300191539874	3.47683471676156	3.87429015940721	3.41996480848111	3.5393233584638	3.67376747104466	3.17948653227118	4.22408030637823	3.73880799359855	3.38345453010983	4.09974099318667	4.08988219078625	4.09784735702503	3.62209053216679	4.22312335105886	4.04330901361169	3.37641928655428	3.53152714620089	3.58309325127059	3.68053509150242	3.46574457778494	3.59002171591338	3.52916449380222	3.62266632731658	3.39071819944077	3.74873708085294	3.69873346215216	3.79529403844581	4.10531917765424	3.66221101909462	3.68005255894731	4.13451712794953	3.7187011188373	3.37485680018536	4.28029332160047	3.3689731469294	3.84348782215698	3.56650602573482	3.61349009897871	3.47743484128387
ADD3	6.99848021155013	7.83209768298364	7.94451415390464	7.2580200287019	8.13763054551488	7.33787967937734	7.92254246920861	6.72915343441107	7.31938240595223	7.95994986548757	7.79357316472101	7.66586183672806	7.61270949654895	7.97595709020127	7.48383733310342	7.96429854613701	6.88728609874168	7.11435976062048	7.16461567872891	6.81775577887168	6.83561030240184	7.54189205787169	7.54294603817802	7.91388396432655	7.2372269886495	7.80553608405039	8.24208307000454	8.0971437782027	8.42157704948359	8.57528008229638	8.41766064647131	8.01102986343612	7.42047061235196	7.37780464766296	7.64407957706404	7.71008367710736	6.98889886676852	7.46372266132805	7.28068950988337	7.31183454698436	7.82034847394679	8.04242584822909	8.14642828589055	8.13238331022641	8.55436399692404	8.5351883552219	8.1778453179093	8.41453918098652	7.7315745136452
ADH1A	9.44587008619377	10.4178323569325	9.7343681724342	9.43182141516703	9.26160025992815	9.71527865125287	9.52505367538191	8.17396315066988	9.04841266273845	9.85913156052482	9.52165931520332	9.70717762018507	9.42920993562698	8.45227440155136	8.70290885057847	8.95462656610063	8.95462656610063	9.69442248575293	9.57943665729178	9.75318734634467	9.63979356292304	8.84341058013871	9.664888923823	10.1651909549016	7.60685342769146	9.48439081746821	9.47486483099358	9.09363575343632	9.69866919079937	9.73919875248923	9.10904742528698	8.27328761153715	9.29700261052968	9.64815179938048	10.1177356218075	9.53158519034944	8.05042571235616	9.41030440078276	9.10132938618623	9.00897387719004	8.27064046117663	7.29697162329058	9.24180295457241	8.56333268493862	8.85290277320448	9.58005057088603	8.70352276417272	9.0811828822723	9.12008472810219
ADH1C	5.6477163337814	7.51851743131828	4.31260557149803	6.21893728654989	7.98143525093391	5.62924722496572	5.17428255119718	4.97546416449628	7.52733852884062	7.8298638034164	7.45395454842914	5.41210131021887	7.61248192072002	7.40477677584995	5.93083067963856	4.90829947847656	5.67950839821758	7.32204230895107	6.01220679190618	7.12548921456575	5.29894544488635	6.56837298949407	7.14417787616926	6.8899767857639	5.63120268110408	7.13100881268975	6.70697851115819	6.30361695011105	6.64836407249265	7.90605272458459	7.01891788097298	6.09992736417358	6.93257413039376	6.55798014023827	7.73766189200297	7.7873834168137	6.24113468896828	7.61248192072002	6.48763091284738	7.04039506817148	5.99600913109172	6.55198039863433	6.43755235826952	3.45202020005241	7.10023038448899	6.03714552632965	7.54254102047659	7.09747879300784	7.58281767162011
ADH4	3.4608570083986	3.3875060951536	2.9826058949825	4.81563148721981	4.29664066664611	3.03476073929328	3.81711985463235	3.1949553915508	2.76371957692575	3.50190654631449	3.11566301788228	3.8527807673993	2.81687681486626	2.50827322939174	3.89550096136475	3.19939022397327	4.41613206242347	4.41293655303413	3.87723309685194	3.87723309685194	2.93739490472499	4.0255326780366	2.9626369988556	4.63558944109353	3.37579935258087	4.15851689958149	4.02105531982378	2.56813739198212	3.81352338779112	3.29210252205443	3.22870264375189	4.29938661768029	4.38242733601273	2.92489839747429	3.01885609370148	3.94814181470812	2.1166410758106	3.51285389977378	2.95467252583388	3.1479765434372	3.51583678021135	2.84213105922268	2.89591403379267	2.97023088998995	3.63633664473136	3.23212293231881	3.29650090379945	3.07509948899899	2.75998338248765
ADH5	8.13947868487723	7.75554306981486	7.66872199474393	8.07807856069237	8.16333970741213	8.06877780296486	7.18726985331242	7.75224957656356	7.92688873656721	7.90184026408457	7.91762998768219	7.62669914930542	7.49585280730391	7.82756863056045	7.24190375326673	7.13718411070513	7.04927360631894	7.67937543719965	8.14986607133051	7.94596635223713	7.58055943730279	6.97471071148689	7.23138473910698	7.50331357773031	7.63876969004784	8.44416041769606	8.20749100087018	7.86621956624168	7.69817859509863	7.46132713995529	7.77382251747745	6.10769861308335	7.95997210032363	8.84800542350967	8.30376406550159	8.11188167595014	8.50776180522745	8.49955887858371	8.0302220873266	8.33422607748658	4.89928905352383	6.88124943871288	6.75394864301761	5.89440011562997	6.82329964079127	7.08486349767732	7.3893155821572	6.70700796241815	7.85428625438474
ADH6	3.99921013064767	3.16934325102042	3.22989620422044	3.1142763002929	3.43213434745556	3.32446385079282	3.55926081516803	3.16109084496615	3.24215903327662	3.74053784702529	3.05390317564271	3.57891878541075	3.5934651907094	2.97346315555429	3.28415762158088	3.1720135818153	3.11698850896924	3.25830172488069	3.30917842405648	3.19166169843884	3.21821473869526	3.17497459437567	3.15809780814348	3.24894571347946	3.31783482849669	3.5934651907094	3.67227936363489	3.37078571450761	3.14655429328667	4.03941043345354	3.6709934663333	3.13191920541549	3.40460087209179	4.1360374864323	4.43951910322698	3.20103741707841	2.690319408725	3.58247840533565	2.98233387621143	3.35270185992719	3.58472503050625	3.48159458887576	2.88625862590615	3.20491481622153	3.25291918540947	3.72619344091961	3.68005879596904	3.77672526342448	4.5285243817783
ADH7	6.4478047454917	5.41274199557742	4.62956316458823	3.93277011121351	4.63627708512822	4.33415066082891	4.3500226045616	2.94422187395256	5.83013583462109	5.74791386562221	5.10760608584309	4.17879407317606	4.78821192906727	4.97975890419223	5.17383832302964	6.30732479229849	3.58000070206918	1.11558549502008	4.2984314256754	1.97952572282051	3.01570157008747	3.13665225967489	3.75481588048002	2.2386182722201	2.97383968658026	4.04822598688531	3.34476612820246	4.2271519692759	2.95961088655869	3.53982318810096	3.68482620355267	3.08719893443432	2.96661927729779	4.55177002738415	4.55578071149619	3.22496387239161	3.42595745150441	3.00634330715937	3.21289648363159	3.16061624447945	2.54984382567228	4.69051260640253	4.26956156735347	4.18782252948114	3.33123227785081	5.00795737046016	4.0860654074725	4.0860654074725	3.93701048208086
ADHFE1	6.73923882636565	7.25050654479672	6.96660240313224	7.00537144175994	6.96149782666663	6.88892335498384	6.57782919695254	6.60571691708683	8.54473375357221	8.27766133222468	8.36244102296111	8.19828859030402	7.81397741934581	8.53805193755029	8.14145280375343	8.49850858053937	7.43709275847465	7.19811849207267	7.36727130531793	7.33700240292603	7.27629298140293	7.08610281619996	7.18826483095855	7.74183096798303	6.27795959089324	7.97509080557801	7.66323560903023	7.71769327790783	8.16533204719149	8.86738854635661	7.56236378440092	6.67130004970006	7.17837030871604	7.16400149291352	6.85696995257357	6.57553280153636	6.55855398115717	6.81420060947532	6.65523038942781	6.85520985946766	8.15730590004515	8.17026807150243	8.50154558390784	8.42774732142941	8.44540137195545	8.30295334917723	8.20434318800497	7.78770575683982	8.27144533306654
ADI1	6.46453570252383	7.39372755312504	7.57475288479627	8.92623571928201	7.6573768778267	8.0209444017212	7.40396137217845	6.07812545623708	7.67887737821731	7.58824994990571	8.4738370493086	8.62893604075481	8.50964294181336	7.58537589833343	6.25499938008167	7.54248467035531	6.45283990931994	6.75412134679625	7.02827892255909	6.4889152441596	7.00068603159597	7.53112817490648	7.40396137217845	7.23626345673913	8.01811525720473	8.26764879736124	8.18655164422859	8.0385579469472	6.75271425904732	7.21582076699666	8.48033859305633	5.96473514029913	8.94052614237756	8.78028279820387	8.80952727088647	8.75602799838981	8.59324990039889	9.13535789887609	9.44841995399506	7.89583833388788	3.84693335698761	1.58555872655624	4.91268756432833	3.95214559909399	5.254345434657	7.88342402779091	4.0146512311184	5.98169004870649	8.71262782377911
ADIPOQ	5.03681243720582	5.76183124634273	3.97015707267728	3.92206081838258	4.87509782067868	4.44787696966283	5.66316408688805	5.28786599204934	4.02302747192624	3.87178184118311	5.04913628833894	4.75516034090093	3.7151063503744	4.52598790949786	3.91302452520479	3.94555428240495	4.85667492077049	3.67319447764323	3.79333855259303	5.09491508374709	4.41364953909229	3.4898637184398	4.99808482484396	3.84248574754558	3.73493499569246	4.6039147101578	4.12822034409828	3.5953799569681	4.71710640844795	3.19062408531373	3.53545837467285	3.3541890759906	3.65902923475916	3.59358796841048	4.76098542651306	4.5031501605868	4.5881416178912	4.55986951771517	4.16036834935007	4.89440997806659	4.40079572643085	4.59130791346294	4.73747848889251	5.61228328896998	4.54550666205783	4.70785902889871	4.33098901427262	4.69872842053368	4.05504523239565
ADIPOR1	9.85652822453815	9.31239507352053	9.50698288092001	10.0848023851671	9.53216902670738	9.90497317970018	9.49836591238662	9.97278490786226	9.65831148242299	9.45602989751818	9.62128109154041	9.81189123776504	9.71740971954959	9.54136668706785	9.42659209119519	9.26869995955007	9.66314850522935	9.627874201159	9.66533738648643	9.61654059123614	9.79165731906072	9.71440195383929	9.6025401579894	9.64305937027817	9.82278582598484	9.56548485807402	9.92449719096976	9.79465574388372	9.19543626683444	9.52622199512697	9.98915636966841	9.3608851763045	10.0350621602996	10.205673466817	10.1551517210455	10.2283126640008	10.1483889186409	10.1310786976612	10.3247293027017	10.1033206942375	9.32529483888053	9.2475366225595	9.38195977486573	8.89353100525606	9.26326511995657	9.14038886116653	9.55926694076195	9.31623417820044	9.66314850522935
ADIPOR2	9.93273226644123	9.38046446489276	9.63970612915988	9.8196240699944	9.64529034922837	9.68456677011167	9.17979111920213	9.26478666289255	9.61843797119562	9.39279389953884	9.72013127897286	9.85141125869214	9.61103166718929	9.14537242081723	9.18572457202538	8.97756433015425	9.519446253257	9.59694088473661	9.57186036653318	9.41612708596599	9.40617453645677	9.27687548901864	9.15330666196453	9.21775820925574	9.34658888768164	9.7099311129285	9.7276870873023	9.57839884466398	9.45603306020987	9.405655943336	9.74721842551298	9.36572193703154	8.61737454372036	8.57915049311142	8.47174098098045	8.53708254619514	8.66305512244418	8.57524352466777	8.65123026488857	8.3828244528161	9.28254380526888	9.1303449003401	9.22266498786015	9.02815285548501	8.71537813152346	8.80050449149659	8.33631926431016	8.65298226867496	9.91605552639984
ADK	7.6529334922118	7.30023528041205	7.22919326757602	8.06079130796244	7.61001284683927	7.66518087982498	7.28846202600826	7.6701329377897	7.82656107348979	8.16268569554805	7.7061628471858	8.06804659969544	7.6126321694138	8.32700340785236	7.59312738280892	7.79851135282238	7.33392613264182	7.98465815808693	8.0633684853628	7.72538947564117	7.38138792053095	7.07598502318235	7.68844080144822	7.19195589894001	8.75534167098986	8.51951413441625	8.68262649473936	8.22329467051883	8.13192393292293	7.87107691370458	8.24050465239027	8.35399528464816	7.69346872072644	7.67747251987103	8.42012106291751	7.85556959686953	7.31101601596418	7.78286495691257	7.62779600307939	7.74721013956657	5.88445665910896	5.48998204341532	6.0319078727113	5.86143275046107	6.85978238696	6.69719262679657	6.19606121883636	6.85374087624304	7.51555286797687
ADM	10.8271465215452	10.8613589628594	10.9967840334412	10.546186451751	11.0848870994071	11.0133584647354	11.673003960595	10.897557541893	9.95202287532948	10.507983283818	9.88867865687417	9.4130283267368	11.1540342139334	10.5084142506623	11.4108825454541	11.1204517486179	11.453912014866	10.8683150576726	10.4083969942622	10.9328190645772	10.8981717025946	11.540002584284	10.7314218003492	10.8305072721655	9.69290768456687	8.5131497868347	8.53103161601727	8.58149954680204	9.46248803233551	9.77549516569129	8.65209903277283	10.1279654189773	9.87995256673431	9.26518824798134	9.69366154705894	10.0664346879155	9.77549516569129	9.64328191834928	9.60167846155344	10.0612064143036	10.1856807096291	9.70386373158888	9.20234221138269	9.70643108147447	9.42199428221506	9.79050124669606	9.53445554149994	9.73485248819041	9.25246747739835
ADM2	7.38398362339243	6.20848163675057	5.18242009540115	5.62800487002548	5.13670369882352	5.54914955439757	5.85327319370935	6.1397348433019	5.45439612101447	5.10230819552444	5.82325944622599	5.02343426383358	5.75456151994254	5.61491777777502	5.88201406788884	5.83761010374885	5.82042282363472	5.21039538399201	5.10290390953868	5.39756360785071	5.716626637676	5.32479807181374	5.90319682051259	5.06459903302111	5.3890095269274	4.16328140245946	4.92372663069921	4.59444338231701	4.70286100590187	5.54031623253008	4.39440680494746	5.03670518970563	5.46463495563432	5.44399206883599	5.29337881157802	5.71198891099478	5.08895582437701	5.46065809918766	5.55543247564157	5.38675465630317	5.73690185723117	6.4572992800601	5.64171094636887	5.63983537802714	5.40380464295308	5.3747054095619	5.5351060619133	5.69210695576933	5.17568108061499
ADNP	6.44505459895551	6.51320788048597	6.95025233697529	6.95621407723463	7.31434824678256	6.47071705132602	6.86956383328129	6.35380861848742	7.0166449427322	7.60043723007022	7.50306067741929	7.776125483752	7.15514193555371	7.6619490584026	7.46771998985027	7.68496282293445	7.13949318960632	7.32890945202799	7.27263799119095	7.16761795691292	6.9116205232094	7.00358349119673	7.22294001225812	7.16661812110628	7.85966878178865	8.30665239554006	7.98098219299468	8.16444110040177	8.29726797174087	8.21985963113182	7.95847053898853	8.03149802007637	7.78318572782522	7.40546047728529	7.08623439192351	7.38957054287577	7.07282650605153	7.4980198385608	7.01467816045466	7.19873784639469	7.25159100893664	6.87188362776249	7.67947030386507	7.38957054287577	8.24205554751482	7.83041262133243	7.82139875071596	7.73448319945427	7.10935340232975
ADNP2	7.03463903957067	7.34486027453368	7.45613947635719	7.64864055939176	7.4577336383008	7.36733393904295	7.17433317331513	7.29698986874124	7.72870767791761	7.65862215656978	7.59801854970672	7.48165008635063	7.87710673965333	7.4991269239274	7.48836432136019	7.18950048552149	7.38795891155038	7.44811776062749	7.24248962474801	7.23451747539806	7.21356429307871	7.36565671992244	7.14354575332515	7.24320632780669	7.39155448353076	7.62358810350312	7.72572163844509	7.79456666066705	7.40418319331431	7.31585054605561	7.61421335956918	7.69050137654636	7.38410211135235	7.33917085791644	7.07748716542479	7.61252676302547	7.78763272602828	7.55332441111453	7.81617492297835	7.39700142677675	7.58812268896937	6.7681433893467	7.4371609114369	7.26869684332185	7.61151802021578	7.73904695680904	7.56105274746133	7.67638567537002	7.23219589334069
ADO	8.66695783825927	8.17530416117324	8.27656713550524	8.42816451697363	8.0600016961703	8.35790410626167	7.88023679957638	8.15445937366503	8.25018800280962	8.0774212099596	8.37922500878422	8.37619518596567	8.67463863584606	8.15594083897826	8.14474426647149	8.22322848197668	8.03825583148618	8.02281553961601	8.39415967437883	8.40680820093761	8.37457403401599	7.79890376365477	8.17623081477554	7.89329061412258	8.40826802465928	8.11016100315678	8.53839104504677	8.04872642696694	7.86292352632746	7.66364184898022	8.42254557283739	8.37619518596567	8.48829272800014	8.68941984288232	8.8485642375533	8.77075484622134	8.44508233932219	8.85551905811409	8.90280987051002	8.74055498890647	7.55934314957742	7.88868488995488	8.25442581992077	8.36920691930883	7.94963154662589	8.41452047720303	8.05406009557806	7.91909722835053	7.7483568754376
ADORA1	7.59354821774656	6.89580954150587	6.00824679697498	6.72417941919828	5.44407169250042	6.10087483808759	6.51644965942845	6.47744034710076	6.42815900077842	5.61028263015187	6.47256036792668	5.92710824122846	6.41293916302073	6.25397189146787	6.28919998296226	6.23961003476025	5.48073088282141	5.21578090859404	5.71855780393247	5.08059293792284	6.84741330606916	5.86789398385614	6.80928232216822	6.17861199069887	7.14024596880894	5.76657761290057	5.5172171204406	5.46953643441719	5.46292014576629	6.49064240333754	5.89406749272731	5.3915958080391	6.92989139744721	6.06754922631291	6.05271937994162	7.07466976499425	7.2419014627092	6.61087844337737	6.35835732507288	6.68131767021892	6.32412964626533	6.53193062185354	6.49423032409236	6.15838330704811	5.75494908712716	5.7048063685253	5.71417972671653	5.23123813241301	5.20004560396043
ADORA2A	7.25040195376529	6.90822369813013	6.50205676069476	6.44260018483897	6.26901513518162	5.9076783026956	6.74641588057634	6.14199697747299	5.70505031488216	6.16659010841501	6.30874271884852	5.79672542473112	6.76693948119631	6.87226482873637	6.09539603087722	6.71433356517136	6.018753209812	5.56775049165276	5.7157945560253	6.28715207262109	6.26180973944405	6.35271861973446	6.48339197622607	5.81237921082345	5.65348306559212	5.67148094655615	5.71152637359549	5.85015149017244	6.52738490443554	6.79872949421414	6.17641203620064	5.86698016158788	6.43039159387283	6.61892947147081	5.91914336720123	7.07460902782443	6.79808813169477	6.56604544249498	6.47405532716084	7.14182438743229	6.95672886707325	7.05858064061458	6.65227748459102	7.36234809226863	6.31891654465364	7.3528638730662	7.17797623315932	7.520540441461	5.62013789035917
ADORA2B	8.13912766525724	7.96960058671512	7.16740903560269	7.90597920847768	7.11775038861222	7.57994975076363	7.83707823190674	7.95782765285618	7.6051435123191	6.81403087823785	7.7777603918067	7.25966256926825	7.53651507203668	7.87067942106053	7.42505723710996	6.51984379990862	6.60021348378388	6.86282438096358	6.82743902982794	6.60820576889619	7.00206824121337	7.14262090945339	6.98738297189915	6.17793118082148	7.08948900929754	6.83757674595573	7.54765103154686	7.84895891267044	7.17285659234657	6.96735155469259	8.13769209620257	7.98381684009095	6.62861113124282	6.85736414811326	6.44935197197908	6.3168010959312	6.93355705491554	6.23600359346349	6.99455764814589	6.62052060630557	7.01579963351775	6.51984379990862	6.086881877268	5.95027781618497	6.17956006049941	6.49034966924236	6.43537973365228	6.35234806742399	7.09424254921367
ADORA3	6.87740531605442	6.85800260404781	7.15699073395374	7.30324735544405	7.57836121044675	7.32439200159111	7.40061808181285	7.25612334788956	7.41464334535608	7.95054848576219	7.06372043674718	6.98337796462194	7.0418115743621	8.03232161857323	9.1797533907818	8.69008033976205	6.77803126565697	7.50991297590598	7.02423659623025	7.20859428577549	7.0958893510798	9.60058512475714	8.28179132973503	8.55246355198096	6.27924548471804	6.3432261470475	6.69973202441355	6.57600880756026	6.98828850290333	8.96313899182698	6.94861510483389	6.57698253477738	5.76835395987289	5.53917887888583	6.77639907536271	6.09131613181494	5.92549318022006	5.90378385210078	6.35547954631041	6.17133735377223	6.36172496883001	5.7924237783566	5.35278793517206	5.02642569934074	5.21107470891406	4.84362437706876	4.3123564129999	6.66933696970391	7.74448146809767
ADPGK	8.3330136614121	8.70456719001542	8.99168125316457	8.61084920111212	9.19962557286545	8.7972489364261	9.35162641481692	8.89088386252776	8.61641168545167	8.91477599232504	8.41583408307686	8.54623451154525	8.52077508199893	8.80617206001903	9.34413850750156	9.16343878673969	8.72495161854986	8.33651319256331	8.39235182054671	8.45830504673679	8.6817004092286	9.22753739758815	8.29053044258473	8.79926559231517	8.47960861283039	8.41275667436024	8.47216700281431	8.30079346448613	8.72931445816404	9.18323088218044	8.46632809636437	8.62461856259109	7.93305265464677	8.32961489497109	7.99347743862911	8.06320253302495	8.25752046820051	8.1699995089739	8.19495239159872	8.28831361896054	8.75598714928846	8.57341647296171	8.5553618879291	8.72538735783717	8.4658501448336	8.45018804082538	8.52736427703421	8.91679128652884	8.56851985272057
ADPRH	5.76322443539209	6.32475069672922	6.58581320112095	6.48526810220906	6.7431977249144	6.45774020797942	6.14686751744785	5.78446846661736	6.40186664525643	6.08811446788076	6.56386657510572	7.10013726868847	6.78085154030896	6.07533612797715	6.29819853718447	5.62660183445515	6.14592469118404	6.548575677253	6.37181467513031	6.35825640564721	6.26400833310811	6.49038207084418	6.30422077824128	6.55242102625567	6.2089114091225	6.26355913316043	6.46744654677563	6.65164485206138	6.5678501394769	6.21084148801857	6.89065542349044	6.0990120915199	6.60315922986983	6.64104834047508	7.05504615013086	6.90974559855632	6.85562934551876	6.41895927916303	6.75679054823963	6.7624902867699	5.79022579488451	5.52451333059482	6.21787072676029	5.73955669895461	6.08092233245471	6.10842060910538	6.009910896037	6.26784710042656	6.47504510120196
ADPRHL1	5.54214372921998	5.11838611326533	4.97619965652689	5.28261280823294	4.93982143229552	5.15509355219563	5.77625653199408	5.05051301616998	4.82344746554478	4.74543044053877	4.9953695540998	5.42752557419686	5.18716455078272	5.26873435108132	4.84698631651803	5.08368482640661	4.84698631651803	4.92477357709875	4.24990744953792	4.70831491255459	4.96683418420639	5.59738321224402	5.3575811679541	4.77201452747708	4.76710031223165	4.01344899203397	4.67265684547711	4.81637963747721	4.66076053515861	4.78065298400412	4.95757845011886	4.71176480825376	4.74945989128084	4.97043839929568	5.30817495787667	5.24686557884117	4.66208425259388	5.13312190036207	5.05760142015625	4.73687428768646	5.02565044776147	4.82965453434746	4.91984907389397	5.63391575586552	4.70718323702703	4.86335445983028	5.15986373601029	4.07926449726103	5.00718013142379
ADRA1A	4.73188346858759	4.78568813839955	5.19818732026421	5.19642415848961	5.08953370841486	5.10215730133385	4.19822092107274	4.55228567686424	6.18970900818039	6.0878839506772	6.20163074259937	6.28086545793512	5.62024271345523	5.76630188750787	5.64465717062588	5.46902313150409	5.95194659805757	6.02703201199291	5.87947769109735	6.04257687803004	6.01436001503944	5.91202761154519	6.14748993365905	6.32670228584856	3.84080194496577	5.62439022211362	5.33689804478551	5.19061208886761	5.83202470625478	5.45313495537053	5.17121372386301	5.2052910605101	5.05539900402321	5.24724212009976	5.10798998748905	4.9766492254033	5.06737093521868	5.13079725144067	5.11603133181031	4.99236709104516	4.69074541750304	4.27465537337654	5.2333680896233	4.8719674334946	5.12105907679948	5.48042317799586	4.55070627114647	3.62019607595417	5.82231700822789
ADRA1B	6.91063233135332	7.23464798077224	7.34877360418989	6.55001874370704	6.92196821779563	6.72676959779701	6.79845017627831	6.4471363883185	7.21090426362988	7.53526913001662	7.12033863886283	7.15388776112766	6.56071541126478	7.4886456281436	7.78365349421397	7.64485341451799	7.15533625237679	7.74709351435268	7.46681349431639	8.00395777752944	7.96832550013483	8.51221270749606	7.71746625046991	8.22826439096303	6.73782155566113	6.65463048225361	6.36119864754235	6.53159375281802	6.81539175422142	6.58034292319081	6.58591672966412	6.24044549340937	5.5641792435561	5.11462768587973	5.20508095388323	5.71665496337876	5.60833393330011	5.28669751426628	5.18363903205919	5.96158967126792	5.83571365605051	6.21361500193843	5.43191103949297	6.10178206383124	5.83035393476182	5.80978201868804	6.04275073125817	5.7204158782887	7.93578758874203
ADRA1D	4.9606310433933	4.63482730298796	4.47422535467252	4.4935815648168	4.22595761656291	4.5928349084448	4.59813408606936	4.57412174773611	4.40169725815634	4.29904433589294	4.37804232585513	4.51301094469992	4.60586475040002	4.31891554842983	4.62640715457975	4.3951499736404	5.53961896551426	4.98037561599758	4.92295566344179	5.07626315163888	5.43091265447209	5.06275629927083	4.86740153922645	4.98072598647781	5.15939804606634	4.47875484292888	4.40644766273958	4.10259906531775	4.59398029627974	4.39887318765913	4.27454373026396	4.34289833744546	4.60154492158765	4.50559125175932	4.07963924553553	4.62786632802549	5.09386328805097	4.409734672546	4.55247194770123	4.97801167058886	4.39372879217444	4.6257064136193	4.35872129346991	4.62939867121007	4.22105102272945	4.18937837558365	4.13708311896748	4.23298050438132	4.03815059650209
ADRA2A	7.30751626886222	6.42944845611727	6.01598825247454	5.8646808182623	6.17106574238071	6.03740064939806	6.81478423421064	5.87805739370423	5.69923520037977	6.07015929957873	5.92900727483517	5.53114769460293	5.94166022749656	5.97106476263669	6.16875622715461	6.27452670654708	6.21866720628829	5.51284250730925	5.53687969867559	5.84186675831505	6.17196219894873	5.85867152042071	6.38860840191766	5.4312250748989	6.97694790940345	5.93474877526978	6.13286187825825	6.1137457016541	5.80872255583924	5.64717234562836	6.90547639009985	6.35272354938325	6.63238950952082	6.38324865523342	6.5357526310513	6.36456361346177	6.20645488482136	6.67662166420876	6.45877132254464	6.28969619512506	6.54221585499406	6.74328992363836	5.36741522041607	6.2191344272962	5.99027970140512	6.02385503871343	6.61025918763393	6.55909658799532	5.43320601600155
ADRA2B	6.87332410211428	6.1264821611691	5.7165958231548	5.79896407758632	5.56674835374735	5.58893508894775	5.90851108263833	5.52039819750208	5.6231178873472	5.71984770248075	6.09790314478534	5.64806436963443	5.90153694344849	5.64887462050327	5.70322940278162	5.99013434130453	5.87364310565181	5.43130322948162	5.56674835374735	5.62029560411951	5.47920863236103	5.42764350575862	5.40435559068613	5.69288374990937	5.35610759851318	5.14204366930631	5.15749281506718	5.12468309280452	4.76328945360141	5.13270947053879	4.97252450514702	5.05050163490345	5.71120140126294	5.53230453493377	5.20121645339534	5.87007854562145	5.66063141498936	5.67751073510262	5.79167453872942	5.60202961305623	5.68250275052271	6.23784543326938	5.40154418330902	6.0113259361761	5.2936475885838	5.26911710758158	5.4037193534267	5.43646382058583	4.83747906839042
ADRA2C	5.92359155728274	5.91343957880662	5.42759344551704	5.36087440628969	5.12110682138107	5.33081744953249	5.31152784513406	5.43756960288384	5.87125265609334	5.30374945163387	5.65893514187862	5.58199311949638	5.70638317317102	5.64944587373765	5.56919875261756	5.72383172768427	5.798756879072	5.30001325306064	5.23939385385691	5.50829702528635	5.77951799230127	5.75609828242121	5.78660493547727	5.27371109134015	5.7380512599012	6.13845847758273	5.51908973645897	5.63075304675838	6.34295533360752	6.79221207969331	5.6758038248486	6.01061793463752	5.27530024367446	4.72890233468475	5.48085033576764	5.35144430871437	5.56304332320348	5.82723144584525	5.15443506512433	5.27774652391675	5.63157467232698	5.8281426725561	5.18410825849868	5.59070978910885	5.42359520586741	4.71476395067212	4.98299426824086	5.39255770830818	5.43715879009954
ADRB1	6.67277598550217	6.68415448484292	6.51058721712133	6.16906924639339	5.55266558562978	6.10743680958486	6.16217298595283	6.43198834972399	6.99445316605174	6.36615119838943	7.19914281001894	7.12366939569255	7.40624647552649	6.50635166655372	6.46331336281423	6.25966994168614	6.24546553939259	6.24742803318133	6.06436106208059	6.07561401468065	6.36899912708622	6.30331835853392	6.75178893688636	6.46898499188942	5.69556420743178	5.86549942997085	5.76285505786911	6.06692485868002	5.29263846248392	5.57700843787793	6.25223625309245	5.72555666301114	5.5649074941346	6.19647367705494	5.06994938053519	5.70394940816547	6.03327172445096	5.75244128611474	6.03087752608019	5.869809868068	8.97392660082248	8.8804030893034	7.46434818557481	8.98706495710733	6.25289702541189	6.11503128610962	6.66250538108368	5.49092302010135	7.59697400038392
ADRB2	9.3168961653908	8.95307912751352	8.75412446189813	9.10477330737769	8.71735672627969	8.98161543651509	7.93754238178088	8.88269461660039	10.1341392678645	9.52486346586252	10.424942075454	10.3058038998303	9.80669413601277	9.45081981735951	9.61568741509458	9.40112295474105	9.66831576816348	9.63004048353443	9.74082312755342	9.52194111999013	9.53950916080011	9.10667015413974	9.51934275345451	9.41530096982959	9.05958733447643	9.32324380892855	9.30256922431681	9.39490072255947	9.18993676279433	9.45243448857019	9.08889178803453	9.20610307042546	9.77795011445255	9.36499664595469	9.17330016257757	9.19830143897713	9.23035841052947	9.21081252812326	9.0952733971479	9.18885247711079	9.67567192802375	9.98686191920042	9.88175413904807	10.2892286989233	10.2623423330763	10.2520586018705	10.1005094288869	8.82496489534567	9.8507945168622
ADRM1	9.1611536982163	9.18194287418591	9.17007985894009	9.12431482974383	8.96844408007693	9.3365157310126	9.37379638664232	9.34228643268838	9.16595040799876	8.9122798847906	8.88997421145478	8.99594933645777	9.26878609732213	8.81704156114033	9.07198479760979	8.58257847853568	9.22630700317369	9.26202881396359	9.1896123450168	9.2879580576099	9.41851188520854	9.59230706148082	9.5970888924212	9.39761397923909	9.1086886119772	8.6047307853454	8.54240903848913	8.67617784050413	8.54128511364867	8.49215975519416	8.80309436347651	8.96956228228582	9.36054048287222	9.44730244464014	9.27909484583338	9.53724390050867	9.49228576236386	9.59230706148082	9.57717184550294	9.57445130645429	8.7014798837303	8.73061151200351	8.60553996544949	8.72805807379672	8.5459742379576	8.71850013454753	8.89790692333792	8.68845746332829	8.89054189650659
ADSL	9.15989800061784	9.03638309038281	8.95779367603848	9.32334332903745	9.27797197248193	9.48962778310977	9.39098039188966	9.39303422746822	9.02046874116939	8.99489791291223	8.88624310715737	9.01980426495279	9.08703430016584	9.09747319276332	9.16094649231026	8.95676100520837	9.57417734776051	9.43092231615591	9.59925916754658	9.56930308391195	9.57132815428633	9.84218131685952	9.45460614701877	9.39303422746822	9.01215415890072	8.51838792304326	8.75632793899196	8.7875065438043	8.83197898772914	8.46976609841524	8.90842251784153	9.38797155153228	9.08550542956359	9.21093322587669	9.74371946120639	9.21625335039007	9.37909892430249	9.01073459607436	9.44634765689825	9.14871121271165	8.36119039697188	8.64909125780325	8.44363291041632	8.79312582644116	8.47042050681037	9.05155529732836	8.94895844357413	8.93719778984451	8.82765126276003
AEBP1	9.7638066501418	9.91108106262474	9.91734037208741	9.24500306795366	9.25463144511662	9.35183656773866	9.29667651113721	8.94762277408421	10.1803506438507	9.62844065602074	9.60160738874953	9.43101916606967	9.53543260696273	9.53259768083216	9.74864670979725	9.42657317216247	10.5934512394791	10.3009629217984	10.0591782951309	10.524204711513	11.0104014573592	10.7338042835311	10.5023170074489	10.3940349295557	10.4900766952961	9.46260612045007	8.87772801605779	9.49844546402631	9.91517787660611	9.65164902079452	8.94395119902242	9.80237893165245	10.7601466245699	9.86390892898021	9.93073194082735	9.92472846616183	9.89111730537967	10.1832114991837	9.64847874364606	9.80424064838576	10.901818600718	10.2594243395316	10.4521163429624	10.485739604039	10.0729605305206	9.87620974260528	10.2700276547053	11.1457674514802	10.2427933491034
AEBP2	7.56475944102242	7.69629526286477	7.77475745420463	7.73668228658074	7.81320793220195	7.62900169434753	7.5145306352464	7.51944455024718	8.04034325882954	8.00788798036611	8.15903760603611	8.03891735845168	7.98947265836289	8.03318027199989	7.75626539587971	7.88869973028893	7.65424654898244	8.13386948772291	7.87236047458928	8.03451129838	7.65584266447389	7.56278243433415	7.78055872012549	7.62745999188419	7.85001206729725	8.34622400358437	8.17899881612021	8.15431901985421	8.17646233188642	8.51359150204514	7.94716583139846	8.17533779597198	8.09170218134339	7.83552145934776	8.06164805214639	7.88337422956264	7.92671769447301	7.92578569696576	7.66692478453386	7.70086595722666	8.22405698901921	8.1140924448109	8.18835506654475	8.33771464311027	8.53987020421429	8.56176935522288	8.15903760603611	8.21105088009323	8.17253064180345
AEN	7.30964773561381	7.43931201077659	7.06668193964996	7.48305215016895	6.82979583346261	7.76347627602381	7.49909830991741	7.80426868703968	6.79199944491677	6.45949639951714	6.80812251748088	6.75323896317013	7.08441839267256	6.87179380814702	6.94498440125227	6.46819649103609	7.9434594193221	7.82168854544903	7.47035259223627	7.54680571966113	8.25136467307523	7.28082331644689	7.18870501601156	6.88084447901172	7.10284706103599	6.30896728727201	6.44213020121173	6.37426090174729	6.04071506166107	6.74660657432304	6.33582774663469	6.78634724730167	7.38280255531644	7.30208523829841	7.23117341094051	7.58250757548314	7.16778473015513	7.20755581052599	6.67854052114414	7.27014674443279	6.49791345659856	6.40185471586383	6.38794065091196	6.77639687536089	6.56128425068263	6.21432875062158	6.56900415096959	6.67710243035853	6.24382928709815
AFAP1	6.89795533926574	6.81406782712861	7.5850373227164	6.98879160966431	7.07649488412446	7.54731770056315	6.59673426923975	7.28910575981339	7.78405728263632	6.36327711876652	7.53918633939405	7.39816545148859	6.97980485815676	6.27007048959877	6.50031219687204	6.36061819458195	8.21151799246032	7.7397083853601	8.14134249050758	7.58823473057789	8.11353457507725	7.9560499996336	7.70295236557607	7.86304948861968	7.73734060306783	7.84625085908149	7.52196001468663	7.96862835997186	6.59864859159356	5.9181752714505	7.94438371212609	7.15105812627712	8.50155972911726	7.81929060455884	7.0829309234782	7.15840623846162	8.02863708398629	8.26669839872098	7.83403062903553	7.32577675585897	7.32960024761275	6.88173641703523	6.85358067722029	7.09228611118574	6.60997736062415	7.0157570171408	7.46844916547209	7.60777988451604	7.04885701617105
AFAP1L1	7.22288278181917	7.12934973172781	7.43219290310893	7.47046964154158	7.03118169788405	7.66763376485739	6.46657542534961	7.41247915048493	7.62720975583402	7.91557347911948	8.40915137401297	7.90054081184603	7.57354572244985	7.8753356496271	7.85239301199426	7.12848444019331	7.93779267628905	7.48060135430408	7.4214405919098	7.6050543916465	7.77096517769387	7.15461163437523	7.01503727283985	7.52457164010817	7.40391311892112	7.82564167309893	7.34882170913271	7.51140963383654	7.38441214290397	7.85454028258498	7.8396228693069	7.08747706863951	7.05757486282452	6.64508258652208	6.15822665926643	6.79338788149159	7.68433495535617	7.07345331711018	7.1673800039242	6.69834589063003	8.66579010521816	9.08649555854474	7.69196299671149	9.27630293067896	7.4867222280276	8.35545542413778	8.0267864921011	7.44347183641	7.73556801600716
AFAP1L2	5.30080751281297	5.63775563921051	6.13991129985	5.20615842016371	5.90580691099919	5.41783610515054	5.39053320993916	5.15685129846066	6.46789771349533	5.38729264327896	6.39533309443638	6.01204226856829	5.98328312453728	6.32301157688218	6.38890624591801	5.62974509059818	6.18134712525897	6.40407294756292	6.77128603119555	6.63576520303665	6.42285548906466	6.87553173275987	5.83054457330033	6.73638798411779	5.36936921777453	6.1138522346677	5.80695192629713	5.37716262717875	5.74169923405051	5.91524066550817	5.55709786423181	6.171443689202	6.37141001820346	6.18557897960838	6.29969507430669	6.08413720607925	6.54408289282866	5.88628090373054	6.16908112020939	6.5073910870752	6.62134196715865	6.98965490808454	6.25528302562131	7.36491394346126	6.19919502408231	6.45181997125986	6.31924468366318	6.55779098544517	5.78836764233324
AFF1	7.09666814140624	7.77694965359223	8.00678543292719	6.75883308629583	7.60049553593142	7.33268066098814	7.69120658717032	6.78398124301547	7.96615311915018	7.66484967502076	8.27577582252609	7.86679342281016	7.61736371795606	7.31439823511049	7.26562797540149	7.69120658717032	7.29513671733459	7.4389121319473	7.32911785435842	7.23563270940784	7.28352359954156	7.01369312491887	7.20283010892819	7.65655761277146	7.99688572595609	8.38709313195668	7.90492059095864	8.1935713876253	8.58691551396655	8.8940240060482	7.98149222555597	7.66484967502076	7.93113849623377	7.20663164475531	6.44647255187114	6.96904169933735	7.3899152305952	7.3932634831361	7.09283638669337	7.42788223864922	7.87604946751482	8.19998685706964	7.94043080360133	8.18789628088179	7.4389121319473	7.67382770597654	7.95618390874186	7.86161088390434	8.60590203988213
AFF2	5.67414882303976	5.51890040368201	6.6782908050515	6.60523611380234	6.03102101194713	6.38648191201099	5.15971520762768	5.94862567114661	6.58429054908258	5.75625393018485	6.88629971502025	7.09022098304824	6.7642531396323	5.6328824713928	5.72036465549737	5.9635405793012	6.29321277899083	6.69622325701276	7.06039559778724	7.03205018261645	7.0464200718456	6.60793905318865	6.93606924811363	6.61400737366331	6.87571615645601	5.94071846567963	5.94964259670261	5.59800126016496	5.79473536805429	6.06912802624583	5.7785110851642	5.88644034106894	5.56800749507334	5.2219958052411	4.08632923579665	5.17234369492434	4.82019721889483	4.88330199146866	4.68711511802886	5.29937519950834	5.05395051875607	6.32157370283023	5.32712242317561	6.0636224488893	5.31277025813915	5.42726854296224	5.03599812707803	5.11482204305008	6.18869764570437
AFF3	6.70488107972104	6.98821073029189	6.95180815202849	6.31232308232114	6.44294672546732	6.34633638174887	6.2680879292981	5.92909718550659	6.76655229993381	6.87123397452847	7.28031939173918	7.12887071868381	7.73809388003252	7.28812276611046	7.05160820875761	6.73491969099223	5.48669068983924	5.52889727470633	5.93270257463389	5.59797165220288	5.74933959477278	5.64665557027581	5.68356657883063	6.14322191566823	6.43555730954276	7.25728543833417	7.51225635879939	7.36968116846514	7.08443631595197	7.47333567645756	7.28091542319567	6.32564704776206	5.60346304288415	5.63840903706944	4.41760778893442	5.41088648166104	5.321739413673	5.41058932476775	5.05414190174767	5.5024932529508	5.46922542226115	5.69873875708763	6.31853761203176	5.93979311599525	5.85470146664921	5.91328775171541	5.57693878423538	4.89041188888278	6.69959580942819
AFF4	8.95156626904498	9.05356164113846	8.89084112585378	9.08263535391668	9.26743530793035	8.70899668726053	8.61787386736975	9.14346079740495	9.17393202765571	8.74055450406292	9.45608679335163	9.31039726850993	9.43430491217062	8.97688875071266	8.43753727657583	8.77214909764089	8.84249303932139	8.79011622418989	9.11301631390008	9.0958649631006	8.83683944590971	8.41950996984858	8.1865658732399	8.24077149712135	8.41696568564617	8.38558172269204	8.34976782995053	8.38558172269204	8.34976782995053	8.32886524804053	8.18399484229159	8.61787386736975	8.25084833363395	7.92076674265335	8.5634442394915	7.73056728931391	7.98534007390891	7.8085106501693	7.67890260629163	8.06790727845936	9.92065770933411	8.89722022474762	9.28737166364522	8.58011414886503	8.93182717058103	8.75488741651464	8.67739206365284	9.03991411405007	8.73472371345974
AFG3L2	8.10258344556898	8.20569935372382	8.45739653742701	8.55900619994726	8.81137816147668	8.51557022054803	8.47479670721602	8.63935025190982	8.50793032029064	8.61828555834535	8.55764906252145	8.54485355640064	8.5734103056426	8.63226887562096	8.62451651239253	8.71731109978945	9.02738288360687	8.73269704513084	8.63343015056912	8.85762192426524	8.84625937330353	8.88855050493014	8.75669714860235	8.41348669719476	8.70031402761575	8.55183636963623	8.68083392467694	8.79230368341096	8.86277879375754	8.24846055529681	8.67123792690079	8.90343858048963	8.1840571817575	8.18625968690944	8.28087895442077	8.29018179029489	8.21785672725614	8.26341560318736	8.43740719204631	8.13087609637332	8.43647968844245	8.31885605702344	8.28087895442077	8.41800290684079	8.39977632375898	8.55779058895691	8.31482634449932	8.22548399122466	8.37093904890386
AFMID	5.64897554809301	7.24149224137997	7.42566009495398	5.55908927075201	6.48643632645523	6.22700438132787	6.54389043302453	5.78997083886597	5.15323464148301	5.08416311678965	5.24870083847002	5.61702129299031	5.50444418979038	5.33325886452262	5.1995543298065	5.57050077840165	5.02732419953896	4.78538447631785	4.35445198494955	4.03861836456653	4.70316264441318	4.82876549169793	4.96678397795814	4.77510420522514	4.88495108806069	4.99440902888901	5.10307637517979	5.50927164646819	5.30173422510109	6.02921593118741	5.10915963154103	5.50444418979038	5.22312726596937	5.45738729112642	4.75230152676284	5.63099778420389	5.47994084333574	5.54610420034114	5.48737395725143	6.21073236964033	5.68389898139459	5.53928373363943	6.16450165497861	5.8922346236131	5.14565154339459	4.8574607686748	5.23377868433694	5.91344594458183	5.74798289681893
AFTPH	7.31957537501916	7.54427431785821	7.71987576556236	8.17357062501986	7.97057705749721	7.62709188677032	7.54687107108748	7.67750371622127	7.73936447108306	7.70266465924277	7.83225860308484	8.17851751245663	7.98090314100892	7.935441100395	7.39755921110448	7.35577034321487	7.81614712746233	8.62871328320519	8.37433881854603	8.34107716600931	7.7261224803139	7.74828627687078	7.71731963193668	7.79072215701752	8.15943500297181	8.3835623699604	8.68442887232442	8.36043820991872	8.55288228610994	8.63644551488788	8.343169075594	8.27793689363454	7.23726555115188	7.50017593536469	8.4794536484268	7.91006545375454	7.05818532454058	7.6498446675792	7.66098604456289	7.29987776868002	7.89854109193703	8.0542302296831	8.29143130622599	7.28154382046128	8.39370566525597	7.78223556126822	7.83674126648062	7.96131578787952	8.08137573047982
AGA	7.74242790393633	7.83007118578149	7.85595403990514	8.21288242114555	8.01118708176739	8.00247291500937	7.52393622082097	7.9765801169906	7.52211980264546	7.60840740012241	7.57346344778873	7.48734710628332	7.59442959821349	7.72037786894334	7.2656170279901	7.57689298672836	7.91765701401039	8.07172662014343	8.18456994198057	7.97989474869771	7.86565817666635	7.6455147020836	8.02359374824713	8.04248825385494	8.3084410435073	8.51698662174684	8.63841594458265	8.62598386592649	8.09336343105027	8.2094153163799	8.74847718554029	7.99874726897057	8.12245484866641	8.27146522193716	8.54955619290098	8.46043127068275	8.00369711898653	8.21587111406813	8.31488689730041	8.28046113239028	6.97698663307487	7.38203131305304	7.49067941602621	7.15920740629647	7.77230820389877	7.6649936877491	7.36212032038838	8.0941534182738	8.00866796166997
AGAP1	5.453518064711	5.47819800247617	5.184784758878	4.81008751203578	5.03953945693036	4.99266182333947	5.25489043065562	5.28025804835089	5.43391447656679	5.3455087469234	5.38691908956321	5.24469651771927	5.37564891043489	5.2704350586645	5.41047919237373	5.54637958349048	5.38691908956321	5.38905513646937	5.30134179689258	5.36107457054656	5.42630289597067	5.3411883742119	5.45760057552888	5.35400936578531	5.11616749023675	5.4153765568074	5.08389598995561	5.18571736590648	5.23957071166498	5.56521541938397	5.22813921036128	5.35123862798478	5.03448665799194	5.04755846433438	4.58250078119816	5.00927565233555	5.10073237290167	4.93888737236748	4.9299805042318	5.01019766155689	5.97947781288919	6.42705382437782	5.72847463840454	6.06675781990728	5.90577359681984	5.61466360997383	5.68942760675737	5.41504449218362	5.07085950963698
AGAP2	4.64073435386407	4.35272178341047	4.47859300384021	4.30441566008495	4.02571957269828	4.50775151611025	4.69959246056488	4.72018001991125	4.35075485281972	4.04544175308403	4.30932064918357	4.19919544837548	4.44553588004083	4.33887748252306	4.72532294416197	4.53830415212338	4.10352789240244	3.70770073584009	4.28467937983834	4.11604328140326	4.25530231972488	4.08220185284323	4.3343919642852	4.23475177251328	4.16162636909911	3.83695416039496	3.72667562359996	3.86697628914302	4.00252001412656	4.37675147129065	3.98215452758882	3.87711585158799	4.47616782777132	4.57814683396432	4.2433544501239	4.77619700464763	4.50098005792955	4.71809500298575	4.8254178564468	4.32131081836715	4.6216731044564	5.02562178087733	4.31882043044176	4.66339459275769	4.14215446124373	4.07670819455348	4.46504480003098	4.77717342001258	4.37165260910513
AGAP3	6.98344883998309	6.97971513541092	7.13371294151356	6.51047545531735	6.55908364475243	6.99064534361305	7.4345728656125	7.15429254613221	6.85600530297243	6.69508927033282	6.87106175230836	6.5581806263712	6.59870035116302	6.86265630978435	6.82559938405033	6.88105208423616	6.45531577538176	6.33477940754014	6.33181050425003	6.1671920962474	6.73101097295901	6.65248154589625	6.45217179709937	6.71369144898605	6.59407652847222	6.67486903017201	6.60493486378278	6.60709289342444	6.90134788307785	7.00399158670863	6.49314855976577	6.77636645332702	6.43553230125431	6.53171665911735	6.42249566446088	6.43945213818669	6.82654847479795	6.45393176149543	6.63375773619575	6.51689425740267	7.60672318407241	7.11988201712357	6.73981816651794	7.2454439586909	6.92833707530854	6.69051520579772	6.92269413187321	6.81350078063658	6.72106671339761
AGBL2	3.43655946722913	3.32542482444188	4.02521999350661	2.72167878635878	4.38831379947666	3.56181588925918	3.68255616542305	3.31132465355251	4.25032573560761	5.39270319955781	3.21598571712016	3.46323137814215	3.52457605296362	4.29772870079818	3.11995243226437	4.27263564024222	3.42978596870831	4.01063579550049	3.32249329116032	3.37110920525658	3.30552785260658	4.44442493109819	3.20057896112693	3.83401775793209	3.16591916223052	4.18570523440664	3.66909560179512	4.04845617622478	4.80456127376258	4.67023798663469	3.6749673116996	3.73141841474838	3.07398858341201	5.00164386258294	4.74352919978734	2.90084949074531	3.09545576226298	3.30160521618119	2.78660180450772	4.50246352784539	5.45757723877232	4.48655833916645	4.99041328102864	4.37852953704505	6.29608075015366	4.2494124225361	7.59446476361699	4.31026586745635	4.02307788540358
AGBL5	6.45981957747019	6.85729519039935	6.36218319120367	6.79136017839992	6.51654227909109	6.92106549109897	6.11572664270528	6.08031341895371	6.69950419101392	6.46942935705086	6.00503146991052	6.81497540502788	6.73649446998686	6.57866286890873	6.54639307094395	6.23417246494168	6.53889457938323	6.66532397656145	6.36908975282357	6.3435000017721	6.69170011829241	6.5528337815635	6.53543702471089	6.64070439227218	6.27406897033884	6.36734388003785	6.50784496913038	6.55838980266862	6.09248537903632	5.94318440728575	6.82722429463348	6.1653440481052	6.57416462874478	6.54639307094395	6.54874583218885	6.39341444060803	6.7539916626056	6.62627796977962	6.8833037799649	6.64581165782651	5.92982858732152	6.20032988561791	6.44305748918228	6.54474122313077	6.51707437495846	6.50494087963736	7.19598810003633	6.21959004647193	6.17615691994825
AGER	9.6912625677836	9.45175371611897	8.76717994472208	9.85581037185443	8.31835564815229	9.33046705682434	7.07158946224435	9.29272401150478	10.7970255269665	10.1241434003761	10.993964712114	11.1290998106855	10.1569929072471	9.99966873461675	9.37021761967011	9.4136520629678	9.57804715844048	10.0681250822603	10.1074707099469	9.78624731583108	10.1569929072471	9.44569169952062	10.0732742789236	10.3923374469151	9.94512774350101	9.95004187187284	9.72219892761048	9.92693311457121	8.66566647514708	8.45794846512817	9.96427465638554	8.96899207839468	10.5888596861148	11.1290998106855	9.64599905296203	10.6840709233191	10.7558388169674	10.5748739806823	10.8142936093457	10.5748739806823	9.70824753871684	10.0969355325017	10.3988026828456	10.2351797094984	10.48724498275	11.0422206291284	10.9098480119391	9.44880764125359	10.4737105398041
AGFG1	8.53651470566033	8.88103156215061	9.14810333634229	8.79129759737278	9.41665062564881	8.67367038163502	9.24611717010987	8.89842282543464	9.48102483784136	9.53477321816373	9.40525695977403	9.59519856976117	9.46838565321256	9.36925722169635	9.5823753880437	9.03443913482185	10.0530187104057	9.36925722169635	9.36925722169635	9.5823753880437	9.33338486621853	9.40525695977403	8.98709173014157	8.52699993313321	9.32157013008315	8.42978931742575	8.47819116696029	8.43944562617491	8.70230669776069	8.37495818500472	8.43944562617491	9.3823139381802	9.08036056206502	9.19614780691616	9.20854991837303	9.41665062564881	8.83354262124827	8.92324120197059	8.69291930783342	9.11335265542419	9.32157013008315	8.91040386663092	8.5644044182147	8.91040386663092	8.7602268582279	8.28835924754523	7.97001951532255	7.80231678422455	8.27023553431211
AGFG2	5.38339236584977	6.02514973999472	5.51142233073824	5.12834689374864	5.13152860191369	5.29408192896089	5.32495769565203	5.11496654681765	5.14050607532692	5.48357880666117	5.19537742318689	5.01549404252105	5.19502761019523	5.32096982754711	5.37607968426502	5.44610429490007	4.71430982687903	4.55202203969368	4.71748199468976	4.93508634626991	4.83789716677342	4.76806495328378	5.14174632138827	5.1122650364866	5.86490835881058	5.71944180634691	5.43315803409055	5.54221541435863	6.0471672877016	5.88774796704786	5.27041230989794	5.47935401975735	5.64365005152663	5.58045474452422	5.01906849527219	5.57171259985083	6.02998510957489	5.69007341563801	5.52999740059538	5.36749654549693	5.16998895028764	4.90986800968934	4.91884866322068	5.2533493862002	5.09511306948189	5.36221436932287	5.59505625680791	5.30221508101698	5.34790224778682
AGGF1	7.0000106149086	7.44175980895387	7.21068457675441	7.34504512684401	7.46027386421448	7.15399005571344	7.25469470426548	7.29784098961615	7.07872207965623	7.4889520662306	7.53684184635196	7.39113764007372	7.04745744256658	7.37092305466634	7.47758804441145	7.65398834726121	6.91225511308297	6.85653814230601	7.10562168327532	6.84411510770085	6.44134573043308	6.32181305648355	6.49563031853152	6.48059199754296	7.35921790853631	7.80663893067591	7.41555263677178	7.42203060440674	7.41976153374184	7.10512611959982	7.07583185726107	7.34764344186867	7.49506854392418	7.75522250220625	8.00031777386926	7.5460182600282	7.44813255416458	7.71669751784326	7.72704156100152	7.72599442816663	7.05653881663382	7.24346645331633	7.55417469504356	7.33779496238591	7.7238899796816	8.0518580932578	7.2254021390626	7.50055538420812	7.73103322457957
AGK	7.10054102495098	7.22748326059018	7.40696255744475	7.61854445995233	7.60942457417481	7.62789362045937	7.12647945519507	7.44310509432587	7.09243353903337	7.24325211352398	6.99498072959979	7.23509490537587	7.1809846880344	6.98953476418699	6.87397201346691	6.87564875757321	7.08466444051776	7.28095261362743	7.34353770892298	7.29380995373085	7.17368518836241	7.1679906117971	7.22316985709432	7.15000911960606	7.33799920491452	7.11551708454292	7.27314346109281	7.41548025176399	7.25657905247101	6.76726810681422	7.29282932085155	7.46832255222771	7.54542101413695	7.48749737795075	7.59099005721699	7.60875746758228	7.63791403107816	7.54910874623235	7.50592913256244	7.51893011466508	6.59070308513616	6.9217219288236	7.46698143317729	6.94645873849728	7.19814438224913	7.66841171362448	7.62820576557307	7.46790405678767	7.19780737602018
AGL	5.73640833588024	5.96532437202602	6.03588081235032	6.47948714374251	6.09460527622188	6.224650236025	5.87083961762952	6.01179077144674	5.99034019536825	6.15332766667252	5.87181827230151	6.01297469478934	5.99211089682985	5.87518758128876	5.79912413501361	5.91685401129073	5.91125784824053	6.1236839678475	6.36185368153794	6.10333645169591	5.8151081368491	5.65542051493142	5.86131639536588	5.76760088012893	6.74478964352963	6.43426272345001	6.69564127415506	6.58009056325984	6.34484955661216	6.24507965230274	6.52922436465701	6.27069573099993	6.08924237302464	6.10614593703604	6.09744793629666	6.03355028724161	5.98025922287841	6.12709785538442	6.13777804651876	5.9989314149305	5.2882270012386	5.46650491508222	5.80263547333354	5.51515151659531	5.9066994323584	5.89726433048365	5.73640833588024	5.85410089058088	6.40011866452848
AGMAT	5.48496326437904	4.19577659279702	3.39023462794123	4.04474181579706	3.63637137858284	3.8509592599184	4.58411093817762	3.60528816575109	3.86622301606232	3.46635016633223	3.80261073990954	3.70005568999131	3.64578998826477	3.72263359727582	4.17684418398814	4.20765469192334	3.66845279424349	4.00084919089038	3.81763780878475	3.88779242976712	4.17684418398814	3.6060651174375	4.06397265637952	4.19577659279702	4.67506573924149	3.17081266641109	3.18192667728952	3.08205236795817	3.67130333221879	3.98355558414853	3.22560319642912	3.59461151178223	3.29241589608485	3.48050766676371	3.50873776893246	3.81241782543467	3.47442583303302	3.76483596636141	4.17920848398751	2.92554805690091	3.37770306613826	4.89086021110992	3.35796540607824	3.7991144573207	3.44258110464108	3.74968026310103	3.80735992140991	3.98603050971914	3.32440726767588
AGPAT1	7.76242626822941	8.53078920171969	8.32808905955677	7.73819207824553	7.8869725622171	8.10118399339901	7.93806902799988	7.81884133975215	7.62222852330775	7.55165846842352	7.60331684119571	7.50132877155337	7.60268079370076	7.87260491266865	7.9841219883396	6.96429006856458	8.45855683865848	8.45122863500503	8.06939722717911	8.34111437574165	8.75868736043858	8.78974052586677	8.63578776610038	8.68797487774106	8.07174631056535	7.82014660286295	7.88974892904321	7.94746731261081	7.92857514115812	7.79026017486415	8.35064728390213	7.8846644512155	7.9991647067017	8.19741836959779	7.68373392585601	7.9841219883396	8.28273848295381	8.17481527073592	8.06875727755229	8.44021486779957	7.48350968636515	7.33542768399846	7.74542077753627	7.83883391239242	7.76888234540972	7.7043274268044	7.78022974489014	7.60268079370076	7.94963494686507
AGPAT2	8.9897628044545	9.15392680035681	8.93406192318834	9.19891479892051	8.37298433709935	9.40682413757485	8.90505965475569	9.19710627655552	8.79018552928259	8.66558717999988	8.57324161668049	8.62911290094282	8.84852283426304	8.99294901896775	8.81306454288125	8.78704914960784	8.42145595163187	8.37183170551206	8.28911391147615	8.22551661967059	8.66756289021017	8.80695254107531	8.83962972695361	9.08146373002423	8.64657117017283	8.26019202181528	8.2190043315812	8.15442159603366	8.01912483222741	7.97127695696388	8.16267810347061	8.50791778885716	8.63730992808866	9.31715197220477	8.94580043901868	9.04551191298373	9.0405718336703	8.92585042786358	9.46130165393456	8.85383587107751	8.12278611903759	7.88109197502986	8.0265148565046	8.03216226900967	8.05601708089771	7.90499340660553	8.03013511638545	8.09630452888788	8.71533199427735
AGPAT3	7.362320326322	7.30974847401229	6.91443932778811	6.75823322342578	6.63449735348166	7.11439601226727	7.54052729045368	6.81884938534201	7.05612120225278	6.77002369607506	6.91121637187422	6.29786850279685	6.27046552942184	6.57047772919208	6.77950682528598	7.28581436390174	6.71241597514989	6.27261852675717	6.46376178715037	6.01819074809048	6.59319015065669	6.74658663273695	7.16903453273606	6.8864765227852	7.6986012442661	6.26937202652248	6.55718565208292	6.69504549847112	6.47121487270124	6.23273967939405	6.42744336429927	7.18418137911709	6.22541477958975	6.74247422470396	6.12179360771536	6.59734179922435	6.14074155388769	6.67724860798232	7.05313892161817	6.92909174343236	5.75399207629197	5.84526817596047	5.38574058673775	5.24583761651127	6.07191365608372	5.45489810503291	6.38564434677316	5.46620461108798	5.9304227522211
AGPAT4	7.53450372369767	7.91673430376135	8.32093009071501	7.75238446074546	8.58198704165266	8.11338154619783	8.52123070509601	8.33994423106266	7.85203917557701	8.03297103727673	7.68904377869396	7.26616424629862	7.44038442090328	7.66569817842722	7.877099023759	7.4872313049003	7.42870470150487	6.75434621081242	7.07516312414004	7.04489825882685	7.08769045350665	7.4905612012039	6.80797743418749	7.06547269344248	6.6015065652013	7.10743803594923	6.69880008083575	6.92459472728042	7.00492393483723	7.66357396405796	6.8083735621114	6.90371411518648	7.15158813639439	6.99690796628091	6.84136461785289	6.78455399218898	6.66813043851734	7.14166245068525	7.03030379902762	7.33742402719578	7.46676584870915	7.27753778821873	7.04970714803414	7.3084478749975	6.90202408469889	6.59515467988866	6.94227863892289	6.8239470979147	6.8052097281689
AGPAT5	5.73155474609586	6.24532617863102	6.18210715198856	6.84602073437942	6.57050342584592	6.37566224872873	6.49355294995475	6.80168189801391	6.16917121637512	6.65383568889998	5.79368878053022	5.93388921970522	6.05121201258606	6.04572959778303	5.65240555890723	5.94486951763197	7.56133112688868	8.39671767336083	7.78559084018996	8.34875704019476	7.61763802394472	6.84654886704284	7.28875279928545	6.57310210372112	8.35652876645928	7.24227049562492	7.43745860507749	7.26002591801201	7.41314461471966	5.6930010616668	7.11725110832289	7.9200193859891	6.6973016700268	6.59947559049024	6.82031459515989	6.5641348972436	6.57730506742743	6.40499239450892	6.9552005612993	6.81808494722105	5.21996655653748	5.22629751921813	5.55621470184315	5.13443558218595	6.33994368650535	6.51547377012649	5.9925450917454	6.44844290731505	6.69240705140983
AGPS	7.31398703563659	7.76057500491377	7.839222037219	8.15143336676313	8.19869326740636	7.72722778520667	7.76141185790241	8.00165726014898	7.77787796937149	8.36772899679796	7.93555444835994	7.79787669796474	7.90774452025183	8.24785152103815	8.03787001539711	7.58515312689575	7.61994769070616	8.37818108484254	8.47458894994147	8.33641731909396	7.58805810427844	7.79530954853033	7.93374183850545	7.96262184092689	8.67634254443603	8.53377572053548	8.45561913895721	8.28187954122987	8.31826721247152	7.57271694272852	8.07433657032211	8.33055934817349	7.76828331266773	7.7856840242983	7.95672957275279	7.95083044512795	7.88871640393639	7.86537712283932	7.76828331266773	7.67469982640545	7.19926443709778	7.27243762772321	7.7723115251069	7.71356375935939	8.13287512282246	8.15633787403261	7.30327257360172	7.55010990799651	8.35516419792961
AGR2	8.80425222480465	9.10927864221676	9.17928759209057	8.2735541405371	9.60151596844756	8.98729826357176	9.59375784977094	8.37399040111326	8.44452205615461	9.55592182224192	6.98164080029123	7.29634145612518	7.8093528187475	9.16705433451959	9.60971014063294	9.77148878759637	7.43545789909987	6.76839805604275	7.44932915254348	7.3371390137345	6.60317710205346	8.20491205070036	7.58250855928357	8.09792520424105	9.67398051452292	8.86754147829993	9.06914774333717	8.73919360034116	9.08126080667176	8.11161337111529	8.94155597098173	10.3240538372421	7.25372002085904	8.02967584208368	9.43252986012305	8.51515014610655	8.03818168071922	7.86552964818488	8.60360891126591	8.416589474661	7.11222624769718	6.10519421180184	7.63391395705783	6.29008369472936	8.04820671859842	7.37467735088735	8.59028831513784	8.22777131733248	7.39380221054703
AGR3	7.06696098517463	7.98821572421281	8.20051820855391	8.29247528010282	8.39306725911026	8.27304132345439	8.12073556234108	8.27304132345439	7.99435076820352	9.80940687202313	8.02871531734713	7.29719570312788	8.17431566850885	9.61476948786946	8.61753514400958	8.27959511713791	7.90974167079	9.38684150313779	9.43549769050395	9.18250970260457	7.84473619584871	8.0436802039982	8.49523857424359	8.29378206793726	7.32764349867931	7.836047139723	8.3300634798988	7.82444127539223	7.54636620999156	6.45298188278799	7.81277223761643	7.92706021950752	5.40697944431645	6.57472433119325	6.67255653313044	5.84710883587717	7.23876748629255	5.40914539100338	6.34153490096792	7.24136481736128	7.31110649572465	4.90761141086838	6.79475924520666	5.29774714298376	8.46808662756743	7.71751029241439	9.09329255361462	8.03559039312254	7.61647068442498
AGRN	8.33169399820305	8.47443536173962	8.55072687335912	7.74792046191245	8.07015151863244	8.33734089289335	8.56453951096574	8.42281513550858	7.70392142996841	8.10391602017345	7.98016174948371	7.84982813782059	7.6521893101834	7.63511684037115	8.17527675584804	8.18790580830601	7.65094853499606	7.61838502426765	7.39468991769621	7.26306828690073	8.12979326942135	7.99872364682546	7.94999276081024	8.22211042449263	8.4677590463528	8.66236928846256	7.93226882186155	8.76648251064561	7.7678101627613	8.18111013979496	8.21769187237257	7.65621747812629	7.80124644321067	8.25912232562217	7.50140155685475	7.93226882186155	7.88491795634528	8.04129292780212	8.14504560408904	8.23833996286498	8.75255300643817	8.90301005215176	8.21402922337265	9.05082392346826	8.19927667991269	8.12345760774328	8.81705591051618	8.13498264380209	7.70213859267517
AGRP	9.78368563115212	9.38141619168495	9.00988290988435	8.09433372115814	8.38631380587364	8.79598057938102	8.69881931291918	8.53415988829995	8.2559886075634	8.54491720815533	8.42718357345386	8.34660427291623	8.86665429299447	9.37828758213848	8.96295041340808	8.46893860675784	7.70596362420984	8.96112622949246	8.96467735222527	7.80657876830604	9.22803384520588	9.55405977421429	9.20947009124099	10.199525791771	8.0142808854638	7.79447343018948	7.61403012010914	8.03644941462961	7.51667101017116	7.99423833534672	8.23204284039156	7.80086142717343	7.17772489618683	7.44391826341858	7.38202678817833	7.5331188449251	7.36340602846608	7.1736104225389	7.2685618779706	6.74566157052419	7.18671168459469	8.02588993825038	9.13845769642262	8.96467735222527	8.39207473963659	7.722649541791	7.01152296310954	6.47393529251895	7.78307228071683
AGT	5.6110060267062	4.64232723141327	4.41600963219182	4.42774924092292	3.94689834999951	3.63678113087655	5.14301211147593	4.22675959359177	4.51786996535257	4.70052899000248	4.58368723279479	4.62215948331132	5.38469423198846	4.53832503638762	5.31450617326095	4.90203523816283	7.78626990814844	6.62298061508949	7.49247495342689	6.95671926201526	7.17335204681503	5.55947364286707	6.37473650314532	6.69295390718014	7.52020016534485	5.80256916003028	5.97992577055121	5.34723776961924	4.73601192111407	4.41390259734911	4.95898032170123	5.27106236532627	5.72166598747454	5.16663934378245	5.38725692037154	5.19990495448104	5.89059155637277	5.46684247058762	5.71468607177657	5.71468607177657	5.20086559984321	4.80166666245271	3.65759027663723	3.65326011687783	4.33606130049455	4.00426716230793	4.48770105737736	4.55581110378066	3.86935018058175
AGTPBP1	6.45402388782743	6.87239619191327	7.31026563102122	8.10070994099482	8.46183154061887	7.73989347887444	7.80194290237977	7.04471827912626	7.40631773559567	8.42023784448208	8.25239782418618	8.02854780003302	7.88398746834244	8.20870846670344	8.15409748951395	7.87235194202332	6.57982114169813	6.92329082460055	6.83105869613334	6.93506164773733	5.3902137970913	6.04827448896409	5.12965803417144	6.0453987119248	7.1654404630067	7.6059755372882	7.80808883228856	7.30869676366746	7.06690119991179	7.31188055686611	7.17921770916288	6.95117060500644	6.59270888324456	6.85618360303914	7.08503097347878	6.58726246666965	6.42289122648621	6.63855723249853	6.87314464239397	6.18053144621432	7.01399150823803	6.1790489385314	7.49872546206028	6.84807730860207	8.11100689241577	8.49573634739436	6.36986350992895	6.39694302405164	7.68935867814904
AGTR1	7.09871382668801	7.81466551129221	7.48469666590178	7.41770403392417	6.89370949106555	7.41589706598749	6.79556175378325	6.89867161014334	7.20334290442025	7.21825139600473	7.36740271490287	7.78875222277488	7.98806199351893	7.20902137158874	6.32484861849183	6.55918096934492	7.30265571345682	7.86977803336095	8.14853805133427	8.24135140999726	7.66288825346604	6.74980803780972	7.35989916987405	7.43436516367441	7.18875033039263	6.73842494469413	7.00584010161287	6.82654783313396	7.16038012890125	6.64699397686911	7.46486831172801	7.47598981705767	7.11214535338883	6.74833509735354	7.00012541459709	7.3272831973956	7.13330579305712	7.22379303263904	7.50998818037409	7.06412387253263	6.72760929585264	7.54080925819828	6.68449157987582	8.01086439959739	7.0991645625653	7.69882840303958	6.70141429741199	7.48965476055209	7.87464759060679
AGTR2	6.03779830172228	6.19856209524325	5.75295758838309	6.08740214049084	5.93969406288396	5.97570442357495	5.17359972680573	4.51947732529623	4.13310301043647	4.03942319953559	3.43168298987936	3.73026496326472	4.3258517480262	3.74492821859271	3.62497934176381	3.23693919571366	3.16911712426155	3.07459003007407	3.12110933075377	3.18905947991199	2.98527963937787	3.53027573022497	3.78911584821241	3.92177069029641	6.26598187133642	5.6632013887483	5.64490926508046	5.25694957810209	4.93729471700657	5.11700005384625	5.41686690934742	4.13887307529902	4.38382250924983	4.07221848139878	4.77792582106691	3.72407536181356	4.61918746152657	4.77098006854312	4.86724195883967	3.80686282061834	3.75626391659459	3.22052472405786	3.64958750256705	3.2330837283553	3.43841363753775	3.39519233779045	3.1185518816862	3.14817231425749	5.88581275713562
AGTRAP	8.31951710164854	7.82582552852155	8.19726111036716	7.94941591089168	7.84347630168168	8.28758006141135	8.30121845860808	8.08092613444096	7.34966877457044	7.3303375889082	7.52765077825737	7.54123395927111	7.77027988898041	7.74118648216684	8.50887179849046	8.29093904587613	7.90306192527772	7.64604347726939	7.5740931097641	7.68929247286029	7.95726397103295	8.29181330210669	8.19493466852415	8.23290131594304	7.17058796884216	7.16344667584306	7.22565506813078	7.17536969028845	6.96576353806791	7.97244658081376	7.33121736675706	7.37074479161493	7.25705283031416	7.53501293598839	7.46776882781265	7.68652614209286	7.79141112220789	7.6024631845806	7.93722601822854	7.80036166546938	7.92188512205652	8.42273271249806	7.31664213498907	7.96513411764742	7.2194248421509	7.28472534068565	7.60506938841738	7.30636824387542	8.03493657563468
AHCTF1	7.61020204491602	7.41360270880306	7.06700928981435	7.75670243237147	7.63083642274639	7.68866298225679	7.70983375140041	7.64241413124771	7.99297088605098	8.00370109627737	7.74563846755017	8.28422183329998	7.9456492524154	7.93361620728817	8.16532652678576	7.98509308563039	7.97361192756545	8.17346775494019	8.15946436572229	7.77879579457387	8.04067276152862	7.91492237403107	7.60133728447905	7.58613476268086	8.09067515974976	7.9456492524154	8.3984004721997	8.06290081754969	8.02005030350522	8.12252369196913	7.93267096659615	7.89939205754145	7.83758309052534	7.6322739514659	8.40535925550359	8.24090525480333	7.35742227463398	8.24837778178725	7.96010440231713	7.76983090775843	7.73389149779	7.95539727054819	7.48868795681244	7.59332955816258	8.01252890531276	7.92525327072426	7.18150499557923	7.97043649099102	7.94313298116591
AHCY	9.86489872809805	9.62305286434157	9.59782841932974	9.60351742345322	9.61663719236785	9.94709678624328	9.88079165720975	9.96846163637592	9.61186544079026	9.56028425345717	9.33854660384548	9.44173343857954	9.36282424039606	9.81105600365461	9.99178838778727	9.89211463030395	9.91545972676621	9.871485620547	9.81242984413445	9.96022776602236	9.93129252487768	10.1475521384515	9.94770828794053	9.99240192782352	9.96457860059835	9.46088057589014	9.24916747743547	9.39405974709193	9.33745303497689	9.29168417127623	9.45173352966868	9.87257103605963	9.26271529753819	9.3353341815959	9.5915961978652	9.33222979131282	9.39776442820781	9.29372760611456	9.31718786872981	9.49524595210646	8.48967115857839	8.68232476829906	8.8632620055003	8.63595663293509	8.73017783361788	8.52624201758282	8.85329656617401	9.12312372842746	9.65987138153339
AHCYL1	10.4352949063892	9.85372294904044	9.85658806422678	10.5526999649709	9.76270745834393	10.3327741875225	9.80729249732575	10.4197871388326	10.0584543309057	9.89265734418254	10.0979242770925	10.1093996603128	10.2207511682318	9.99288331801568	9.87194660703409	10.0835025341002	10.4632198311393	10.2039418292508	10.452696170209	10.4068941204941	10.2967745457831	10.2349440999419	10.4282382338006	9.88950538586701	10.3616508345626	10.4268123084185	10.6003789304213	10.4197871388326	10.176569036073	10.0347673890354	10.481781731898	10.2068318152287	10.6071703145667	10.6353356569685	10.3883073489438	10.5778045419595	10.6445096629442	10.3983932839429	10.5809763969083	10.354464833858	9.87194660703409	9.73982633011972	9.88529227377878	9.49629982954498	9.48569824013442	9.60364714002471	9.7149091130941	9.74841172736211	10.0347673890354
AHCYL2	9.24026999356418	8.84881322441378	8.42403374143985	9.35310976439328	8.93914685004061	9.14936192869984	8.79148628372905	9.48592221132545	8.97557921821675	9.08510505083065	8.5067739438328	8.26446883858919	8.86241468842663	9.45295044670174	9.22023969893575	9.83377223288651	9.16057309691891	8.83528160103771	9.45615263989809	9.15303554619446	9.13895392780374	8.66613980086863	9.38463931986749	8.89771738430287	9.54933401748961	9.39015149212532	9.65311021968061	9.45938276934915	9.61028394120728	9.95183608334673	9.48592221132545	9.65953032021659	9.20178780269855	9.54310597870478	9.23279529941283	9.76901948649618	9.91951209062915	9.29763709261505	9.7402783184454	9.74977664504744	7.80460316571305	7.70748452222307	8.29614680541656	7.65837258643956	7.9603792140184	8.29614680541656	8.36309953186545	8.25531098509145	8.56779894623501
AHDC1	5.5196385462322	5.63756914423314	5.78817628559497	5.52386312850611	5.16685198348741	5.34498418438664	5.58860263251198	5.93150659704495	6.30959104461785	6.07777166157025	6.18322694801079	6.18085616883606	5.61708592548234	5.85960775768985	5.78069318745095	5.27704099530655	6.4156338038715	5.86947207896971	6.23007333562415	6.01364312929002	6.73120592214783	5.92585902506815	6.17825040053608	6.17259238459817	6.07995706043506	5.34732624266828	5.2737485365628	5.77122312570345	5.6593448031728	5.97568977457216	5.81445329177827	5.91260041642359	5.93301052744653	5.77674537014678	5.01587147051546	5.6682508910197	5.62177526402618	5.75694100886893	5.64820370764576	5.68757483008595	7.16076082112092	6.89596463083016	5.84918990647051	6.69982442996608	5.77466963287376	5.94489053322297	5.85785839420189	5.95005507199787	5.87131804909805
AHI1	6.72382244516622	7.18181228195026	7.39645900200742	7.26326627512733	7.70392601032276	7.16582965786677	7.67666828566843	7.6078541660779	7.82455433493516	8.20767033415347	7.59168286369731	7.69002041982652	7.84693158097118	8.19820811755393	7.89717189453139	8.26333043179788	8.19966094044159	7.94928484019032	8.00049841929975	8.13292228211915	7.45649486382539	7.24083871487875	7.04619975590987	7.13805306789542	7.88364523294849	8.17466263839503	8.1523923100607	7.99041356431977	8.23828810481533	8.41919914535106	7.54354631314976	8.44351663320893	7.77623854000536	7.28252875694206	7.06920121264546	7.03565421142114	7.11705160110908	7.5479173603659	7.01422507382804	7.50004653175343	8.32152353558085	7.5515321220745	8.21032598118515	7.72248094852338	8.48294725266447	8.23778653500887	7.82050561314323	8.26684299276222	7.54199915111354
AHNAK	9.25147029341803	9.77761436551473	9.70237602986326	9.22101399111071	9.67043427474258	9.28095035493117	9.36958036406946	9.49814284001414	10.0358662126418	9.75132215202703	10.1098721949451	9.88990917464528	9.61609773658873	9.56722694164674	9.63415367164775	9.80235634477834	9.07289807493815	9.10881560082403	9.19167403823006	9.00095756505591	9.05804655989335	9.30682073597694	9.16988789914883	9.64067700905331	8.62005341580447	9.27686761951106	9.26901249682456	9.28471219638652	9.44015443814873	9.43479716613623	9.24222161712872	9.23746394980153	8.96817063850693	9.00909290500741	8.98949878807978	9.05804655989335	8.79534136741504	8.9205171314688	8.66983567012991	8.86394036173941	9.95302284068013	10.2131473225405	10.0044833855067	10.3058525343767	10.1177544354314	10.1251123984542	9.96827961617807	9.54568938239736	9.88221826530224
AHNAK2	7.01667428277526	7.70329547620483	8.19076589121539	7.23797859248418	8.08654440967485	7.06391931550558	6.98845285078692	7.48021797299423	6.9436805282608	8.26211659487049	7.06906808379259	6.92151398270666	5.99641127756421	7.83169583390647	6.49375626556123	6.85238871823533	7.2391937994069	6.87052084187737	6.80688108978006	6.83386453988328	7.83779789704852	6.65172177803322	7.17842694613894	7.96911019637219	5.89581589539547	6.61537619159769	5.9212831837156	6.41961725579429	6.02282860717331	5.59922894745018	5.40422809253833	6.45721383837918	6.437674547417	6.95027876022672	6.63955506775879	6.15798662157771	6.35925384471754	6.71083419296062	6.19031080036537	6.35734562822444	5.41298831914989	4.71712699811519	5.7068292573421	4.68331105928987	6.06437339216975	6.20198947573108	6.38158794892368	6.15036026273742	5.16929459461185
AHR	9.46534407223384	9.3548734003795	9.39916593422921	9.63807510947354	9.56110128164143	9.61530459437006	9.56358149349092	9.62836681969915	9.76460395042463	9.61256148230198	9.80718147986962	9.88407252210098	10.1795030068949	9.6004345105165	9.30489327201343	9.45065522172245	9.39115363054585	9.66111076224429	9.52856318437384	9.57859365533496	9.45835987621384	9.40456937276462	9.51315946901274	9.29797396200483	9.7941539349949	9.71711410242706	9.92154978730519	9.77354255785692	9.67492700777479	9.5384068397927	9.86247331137568	9.76026330000695	10.3333745893044	10.2267747036473	10.1213237478817	10.1947165391192	10.2581772957154	10.1284198163351	10.1918380614066	10.2098025367693	9.85650379832703	9.79130006921771	9.98666178101908	9.78164547821137	10.1714839908656	10.415193612229	10.3134892642595	10.2957653146287	9.69081401204838
AHSA1	8.52802514974541	8.67287787064823	8.80905875075106	8.63850524997373	8.80867011215437	8.58446943213099	8.81055172507847	8.58766612143331	8.66863979412029	8.78287490952222	8.58210065251528	8.57629023180567	8.76696809597336	8.84352442573744	8.63850524997373	8.40215003468358	8.72215970791038	8.81672067857797	8.91393643402574	8.99462957533131	8.85545590434485	9.08203767999581	9.15327349263343	9.06384008823972	8.76091409191794	8.51498659851575	8.56365947741338	8.5408187491835	8.56859819817197	8.18811827512489	8.61558788878113	9.07768054868649	8.26080600871703	8.32146784094412	8.80905875075106	8.26243445917498	8.3136321205053	8.3628345879132	8.24471719188169	8.41874654489698	8.17309274064739	8.24708186616012	8.45396075971571	8.13834106049654	8.60647814533698	8.27975761408853	8.4848151063336	8.35567077434401	8.67183237808532
AIF1	7.8816746464148	7.89007915217505	8.41613528662566	8.48091849245951	8.69260280705077	8.46310981657788	8.94625578921693	8.17097945152908	7.86447783406456	8.55574035366118	8.26971031110922	8.47589431726523	8.84093123830656	9.08417930876569	9.11467230345364	8.63842703113504	8.24817659281296	8.29477409418071	8.29053198399308	8.50757549060654	8.17847585701301	9.06810711882171	8.51798578843621	8.76381704331127	8.00911353964153	7.59805974125254	7.96424929253785	7.817629339382	7.82347435966592	7.85047822411067	8.22651253034893	7.96481806708814	8.14862165646961	8.39688205265323	8.86141897158703	8.82206365071482	8.16267943654796	8.29781940791875	8.52678779004695	8.25370490908592	8.04859166410982	8.13930043263682	8.10457825445557	7.87026360699948	8.15204723046572	7.78732809065987	7.84517827943746	8.08663600273258	7.94971753366759
AIF1L	8.60977404971778	9.02947901293266	9.15083472912206	7.73518726178663	8.82620150432979	8.21266414077348	8.87704276357632	8.00315938556117	8.36745251650058	8.37720158696554	8.34179556024264	8.61012734610094	7.72503556075888	7.85566610271873	8.31273454559022	8.06636442679305	8.5673784837389	8.87066114872739	8.78186280824355	8.34986726860018	8.27525966617315	8.65252927778042	8.88986646742984	8.95445923139196	7.68077484450495	7.92473872847629	8.24615886589201	8.18384183989347	7.76907984319249	7.74060924727049	8.11414219262706	7.84683528456495	6.98679889677436	7.57702665616804	7.86524329926756	7.79537814378562	7.32505790369543	7.69239224809526	7.35585516318579	7.6285044854743	8.28180042353701	8.89614782249435	8.72209842818458	9.01104394400251	8.79141135913969	8.89296815504593	8.62574081824129	8.41951758168696	8.33482352666331
AIFM1	6.99921913755021	6.81740145606893	6.9086148777943	7.05184935839885	7.05530716184864	7.11246342670219	7.01318866348736	7.06392469470151	6.71085696764378	6.81008170306401	6.66774674182498	6.78693158635054	6.69868746137482	6.92422551158151	6.85082688941687	6.65543205685799	7.10723797451013	7.1375371611646	7.13976977411544	7.09469963587319	7.08778010522502	7.08538956139321	7.2620190662941	7.19978841356941	7.1611434136523	6.92060585350215	6.97103779420016	7.02566029839816	6.78132160679612	6.67589244390925	6.94396883357693	6.99803907016012	6.86056465249376	6.73371084133829	6.87593789949094	6.81468524110369	6.74366735339937	6.82966317042987	6.92276587710398	6.9039828925773	6.23584698173499	6.24587804501939	6.31848505090488	6.14978348004121	6.32194972091471	6.44515836962497	6.49149784053786	6.68624917832708	6.89008497505203
AIFM2	5.9526345923101	5.64053394941779	6.01952664138456	6.19865875477013	6.16168916529037	6.41072030877357	6.02239655204771	6.08205985301005	5.31980986750005	5.72427023236052	5.49147507302294	5.74264280074313	6.02803528398347	5.19233957281003	5.55130457179683	5.42371434054179	6.48352865726286	6.78201478664513	6.22560678755216	6.90676594806803	6.62529539050407	6.63041668183071	6.22509620046105	5.94820550630161	5.36731331414817	5.10902820798339	4.61565201395053	4.70572951442418	4.90331643840838	4.77525845454973	4.96966020604272	5.26160465249253	5.64744572232233	5.38194728846094	5.74736487464618	5.84931952181649	5.80411029031938	5.64240495983221	6.0312941317932	5.93169538143592	4.73904617880913	4.81955788153214	5.29202227876283	4.99616447353415	4.74192636974928	5.02199024274343	4.8694309320293	4.79398740586842	6.05462008031141
AIFM3	5.10231257610784	4.83192565993648	4.70055386164804	4.93665092888073	4.01352144355719	4.73960861036074	4.79798696283699	5.1827545419541	4.56162332778477	3.83942446273334	4.30384199369447	4.32251199366975	4.30462375508827	4.31226963783487	4.5034756589985	4.52259164744107	4.91415157965187	4.29544510737939	4.56567310811988	4.31825972431788	4.70241727323261	5.20802209546265	5.16717570342448	4.73250611586164	4.76190290742074	3.99981626922058	4.1684870570258	3.97397713279132	4.15330038076914	4.53461539399296	3.93866971246465	3.98467572970192	3.97486398342166	4.18935111520795	4.00612674971745	4.37524115889372	4.40094957456534	4.22464828292618	4.28168354369635	4.20070844221104	4.15643511580069	4.67439176805281	4.00062622528761	4.25640573757935	3.87332727570328	4.00334060337297	3.59768589770472	4.13282592170784	4.00249988948062
AIG1	8.06098304720574	7.69686704667732	7.35627465494757	8.19852013293021	8.100321194817	7.9028065979767	7.30148878536112	8.06565256638189	7.58074289383629	7.9832548551799	7.47372999792433	7.67111591305151	7.81199872331714	8.34079033913732	7.57783942024023	7.79804932979474	7.70752987966459	7.99950277033668	8.21438496114793	7.88838389240604	7.56822231105959	7.71383232540724	8.18741209079754	7.52170461131624	8.42954670188769	8.36092680859061	8.65093101696195	8.21089872209244	8.20067961915042	8.05615230611316	8.46956671466847	7.9428473181596	7.86915854864565	7.75249304514943	8.0982460173054	8.14719683679685	7.9020877553034	7.91892583142036	8.10066138785169	7.82890927534149	7.66517140954536	7.72378223212182	8.00563955686244	7.65013931471255	8.29903830007992	7.92482892012229	7.91998042982789	8.02747847058932	8.03907757397207
AIM2	4.95339345956493	5.54426194789974	5.72415505262186	5.34078835502937	6.0609364630768	5.58747278587126	5.71516519479542	5.51396833871177	5.33060158414933	5.70631519365729	5.42107422533218	5.40490126294361	5.6770526209856	5.69636910638042	5.47916841692665	5.70575901938511	5.77087369148551	5.99095282673393	6.03177796980107	6.17772167655197	5.39249142121538	5.70861469781189	6.12290435968982	5.86367836163419	5.99148298115712	6.42598030825782	6.04289332404198	6.13586387072799	6.8357766674631	6.23638342610255	5.88145642345741	6.65361495715705	5.46499410418871	5.69636910638042	5.54702655685505	5.80937818927075	5.85388839345126	5.86577133323742	6.19119020088602	5.88306477537317	5.85087984841166	5.52887283346203	6.32788222508	6.0990278957593	6.90859158862431	6.58529984363074	6.87915175573137	9.76435620615476	6.17030439334892
AIP	8.86995967304882	8.68075036393404	8.3162546412543	9.04414402651413	8.56500360982235	9.10650682703298	8.49497306886806	8.61157224515626	8.24991387057836	8.09825375833927	8.53544891521646	8.53450922124567	8.5833631598433	8.10598847480288	8.18356498159599	7.85879010276545	8.57151449158967	8.8758231198773	8.8908176318776	8.71329868404081	8.95879627087842	9.00758120387128	8.951926154051	9.26063287485414	7.87163732271156	8.05998609134338	7.93323091369493	7.89821462842947	7.98626172095749	7.87640885732346	8.03227831145327	7.84206436191617	8.02650010684244	8.39612254004096	8.78741070355935	8.38264412176889	8.67309277138164	8.32390817465348	8.58656786131169	8.15492359646493	7.61798489705191	7.86767355959075	7.99237886486233	7.68241380656051	7.67602266981322	7.86861934229136	8.0858307199048	8.06530764121679	8.06229777910303
AIRE	8.19468942689093	7.24294842919891	6.95847031495009	6.94311405790817	6.89567774118932	6.76799748687241	7.17811464206516	7.4420610465533	7.02004523419876	6.44943009879321	7.19559968929144	6.59530611984414	6.98920977574511	7.05202761204763	7.13445591742187	7.15016079753986	7.04311835565897	7.03262597998765	6.68427573936083	6.81874488072928	7.13814930102496	6.56775984432566	7.64032652667451	6.96814755260778	7.10849444535551	6.97264428503835	6.94897159925406	6.63968566901188	6.7155322401769	7.1851679437203	6.70033766340215	6.71873721463958	6.88238459172323	6.56591231043939	6.81955665040401	6.7444527979663	6.55572140109956	6.79820980262969	6.90174411954696	6.51062439574626	7.23198111774279	7.5340806969433	6.64261612385428	7.20350686485754	6.51799263708849	7.1102139823636	6.91957442151041	6.99475742991226	6.61678433283554
AJAP1	5.36613478041474	4.35322204728237	4.74872367701878	4.97591334113641	4.56625666322587	5.00083717878123	4.59090059449089	5.08158712689295	5.41626996823581	4.40764254092897	5.2152332958656	4.65136037252773	5.0614445161596	4.6084129979923	4.6707986536206	4.29784317853103	4.53642077286162	4.69507596837729	4.18561593253439	4.72432922752707	4.34843625667992	4.19443602595875	3.98284049390271	4.07485058888008	4.29971124937013	4.41573852871862	4.38524394562365	4.37627020793647	4.17312967402678	4.53300104709102	4.25027430626824	4.07823989004418	4.55782448353438	5.18396592776553	4.48121076067635	5.75795351153432	7.09924358631243	5.80461268806276	5.40318586621047	5.44455876735953	5.0871700421857	5.41158610006513	5.02327228361435	5.18720310589713	4.37113605558959	4.20035665438366	4.32768971750756	3.94098688397095	5.13977114436359
AK1	8.12364286921629	8.93079854371054	8.60894549468749	8.5060477392653	8.25408465433986	8.47162732394682	8.25948141966871	8.33956479868091	8.36972168386241	8.07320606318599	8.466729467193	8.7320775564602	8.8333674008177	8.11078243160486	8.25162574779145	8.19579645279151	7.64462791724365	7.6671443739617	7.78292965060369	7.72588159322759	7.76308306748864	7.72020686454978	8.12554157270758	8.35921181836595	7.45983788286148	7.96051401970924	7.92205672129216	8.07061744040807	7.77231715248608	8.03717916225588	8.13100390887772	7.58764970706805	7.76379721947748	8.29980891251565	7.96089746658548	8.04248184768201	7.79886336503737	7.89438012445513	8.06809723937759	7.87371390582394	8.3177724721232	8.16789320891611	8.39637765630021	8.11443444237414	8.36476965989188	8.48322623558994	8.41151311701383	8.25370976018204	7.99282333902877
AK2	7.31047263903226	8.29057765492357	8.54409436377614	8.08171513386796	8.67943111274701	8.23489028987509	8.65061290817798	8.61242314119221	8.57140014298071	8.49018632268585	8.02819443791626	8.17526103790384	8.17304372650978	8.4834317351984	8.41314433271757	8.63240084311051	8.87630235903515	8.20706987543337	8.40220970263911	8.27421608677262	8.2785425814125	8.54443654146041	8.15391462524847	8.3513579926247	8.37357079917663	8.08398308755929	8.00191382305375	8.09887055424641	8.37221714425767	8.37804100844391	8.00527127049179	8.55687264721744	8.91727334623864	8.72799844454125	9.00795453870183	8.79672551678182	8.73782305021195	8.82507425356804	8.77079392315726	8.60794745708199	8.33833334125073	8.1778848563868	8.62004001644402	8.60984585887431	8.50900883274205	8.58630950903963	8.46102867785402	8.55003456837503	8.00661534443559
AK3	10.0710248123914	9.65565994325757	9.50958190083857	9.70164342477846	8.87867966896202	9.51062008700177	9.32809471124638	9.22401654838495	9.28973431576656	9.65203795669942	9.51272562186086	9.50542623993247	9.45036737824333	9.31244317996007	8.93237664037527	9.42369532585938	8.51640227430857	8.67385662072384	8.93622609468829	8.67051167822609	8.91128338049193	8.73850703940957	8.88442468789887	9.01947637671371	10.1767214958162	10.4743572205438	10.2525703270489	9.98507116358705	9.50764842492226	10.0323173827727	10.1020275008775	9.32080116182453	8.94186029600097	9.00232589124793	9.10304453034528	9.33022357613161	9.0868972360035	9.42685071189475	9.27538634969079	8.93829955076143	9.67947406743943	9.31783533225155	9.41733789373638	9.0383532841138	9.61590849496919	9.23103888625293	9.38228452946183	9.54408409324557	9.38860405029236
AK5	2.78607886398832	2.68958830398048	2.53409909836197	2.94307466796232	2.65283619446599	2.84575857460901	2.56006529720512	2.47530048583115	2.48533547867094	2.32416596860996	2.51022213390849	2.65111686251764	2.70482891958909	2.43667028795572	2.71353194612725	2.6111800993666	2.81188630641889	2.65283619446599	2.48026162372458	2.92920094506611	2.68658145752604	2.52682329197298	2.82050995475076	2.66798790648354	2.81486457671907	2.58746665401809	2.89848951705065	2.50527052139982	2.6160967854645	2.73702154493401	2.89975163053074	3.01449600285813	2.54512314365219	2.63527456010533	3.05827467119385	3.15694178161829	2.53949522882589	2.96889957359827	2.73216677383702	2.65622246874652	2.99955067417695	3.02292914349489	3.04713632128656	3.06662208336781	3.21202708165863	3.02809825228881	3.17424146789818	2.85891789364857	2.59110535099464
AK7	3.57048003676423	3.42921379012334	3.63452472699966	4.43245868359436	4.12207690330494	4.25424925639187	3.18289024676018	3.82310279136318	3.78484422712202	4.83132338437594	3.52841620706902	3.45722428275185	3.47239115780475	4.14077946466438	3.06789103363802	3.18781311420768	3.17686738801731	4.0475104983021	3.79005157507695	3.47871610775312	3.58429088806508	3.29607420331116	3.40658810709962	3.41504801552275	3.27637189616849	4.27673811783821	4.14776413845616	4.41784451352731	4.30041908807756	3.15247928051665	4.42967483862886	3.54594291566444	3.40705004925691	4.46958068047491	4.02462471881445	3.31482146875035	3.47510049597068	3.41384913338432	3.42840098867356	3.82971357648806	4.0709408547611	2.8534171150845	3.82769511955444	2.98623835466218	4.83599428337402	3.01508874212213	5.28352276162303	3.3301509040932	3.92660086397095
AKAP1	8.84191299512101	8.59112122895612	7.95469413527135	9.32298902531494	6.61095605299878	9.00434402958731	7.54843344640794	8.88698151428529	9.41867386491918	7.70787590810815	8.97891169627353	9.015776372732	8.01976083642401	8.85794605662253	8.19235722755248	7.85735505750221	9.07910885982884	8.96464652288716	9.06312210015891	8.84736398347607	9.40651332024134	7.99786848859797	8.82748366069537	8.69345669527928	9.38117359059073	9.40061615060006	8.75614516599132	9.12926637121033	9.11638183425676	9.60843139853693	9.2317996726321	8.63396726020421	6.27038082612835	7.4777642236332	6.59837879183666	6.68131799998209	7.63916819928974	7.48059705387487	7.30635063383892	7.76965096996068	5.99757464367233	6.81549649866519	7.62761378767996	7.16207833586974	7.42668909413479	7.06037004890172	7.73663355478139	6.94916567720084	7.21920637753386
AKAP10	4.60173671286145	5.86465836472815	6.25000758694118	6.03699843437037	6.60923448204788	5.81361855198848	5.89403603709742	5.66722349316034	6.20197987788404	6.69025211460752	6.52254500142189	6.28498208894545	5.83217993053023	6.39968299717602	6.3823014539635	6.63868262627688	5.5623499994351	5.91168355474832	5.86465836472815	5.62386965970416	5.47497853306967	5.72344412423396	5.28911013964277	5.84040922511947	6.27667550263907	6.71288267472793	7.04764674136092	6.41733733468432	6.11395825178035	6.2303891305033	6.57766990874081	6.2564387124641	5.46858605340533	5.0877288439294	5.33525102148746	5.20426884037066	5.43767618640812	5.09302332655325	5.26735934112623	5.39172853385627	6.49816173795112	6.38549314722408	6.34187333932952	6.99536344128967	6.2819972646925	6.88913961580033	6.20098417870446	6.22242353706664	7.02897169852926
AKAP11	5.97371383068844	7.04929235153817	6.80047871616815	6.97837876499883	7.28520208589752	6.62805396685557	6.64096320962186	6.43003508574678	6.95113581129895	6.98648755004127	7.50488000549034	7.60730816964629	6.77692691560681	7.20591262653439	6.60442560113024	6.60498470488592	6.25927518360475	6.68888587994073	6.88731073447721	6.66917480167552	6.23778173954519	6.11389574303385	6.25354704098694	6.73397563919186	7.35267024005716	7.66878821574758	7.756857740777	7.74173523059575	7.600630975112	7.37442899131289	7.64210792697378	6.99455003986827	7.44031954697723	6.9650706711457	7.26814229900873	7.32470436876236	6.80795183229092	7.2865214995375	7.06542801470342	6.67536767703292	6.92316994000415	6.54742016565953	7.05639332535223	6.83832327420327	7.36641457728654	7.46465480503059	6.94576022455254	7.19619063129246	7.37897126418141
AKAP12	7.77497996573838	7.96610234706538	8.08214922886978	7.5334494227301	8.08634990900989	7.27754292272216	7.54321357729228	8.01636775794897	8.61951271832868	7.68906872899891	9.13601746122871	8.79015892523462	8.86111939509573	7.40227856974613	7.55600024207762	7.31541375767808	8.8915995454191	8.74545889211709	8.58924954921781	9.17921004592262	8.44860955998689	8.44717063194615	8.47497658399274	8.61760176098357	5.88365371032279	6.52315254051494	6.85227687633149	6.43404178256319	6.74056200540108	6.49941403453061	6.48964987996843	6.69444778771439	6.35905003017523	5.4214018839219	5.94673052946332	5.71482710025144	6.20849171552062	6.00514225253524	5.46573266830941	5.39382052646368	7.38651126830497	6.3806206273786	6.83733752951695	6.16795048897587	6.59778646423668	6.52695161507754	6.00156967590498	6.18489786367796	7.28930368510808
AKAP13	9.27719299475788	9.46109110424417	9.27323757241932	9.19105649045543	9.5455215814484	9.14031037202225	9.43565849783393	9.44634870777492	9.76205304173772	9.83448773678005	9.78529133406176	9.74091825402956	9.50532871441081	9.85652615315194	9.76513460900939	10.1804673526771	9.42081040509594	9.28637219465987	9.34610100725597	9.29745392739915	9.24795830003274	9.1470674898223	9.14031037202225	9.28270408753069	9.45700616675941	9.968748794315	9.84685420022245	9.85652615315194	10.1165389742485	10.4300981205598	9.66534542188158	9.71876074327036	8.72881693366545	8.66189184271609	8.60649657713826	8.4032366976349	8.59480597434385	8.54774136115842	8.52294144368077	8.69162226782841	9.87879829225892	9.77908205044334	9.68730642690171	9.62182833275818	9.29012217918032	9.31822696590585	9.17750950389881	9.54321561637409	10.0697765630708
AKAP14	3.09608481698319	2.84431697646738	2.99223098377111	3.22943091461031	3.56255734048669	2.52844249158312	3.20637604801175	3.25058592902937	3.3934491098071	5.07737043531101	2.43400950135497	3.01115108765255	3.9759979676925	4.26342100774223	2.6263258700097	2.75107807719632	4.37682043970987	5.72837456731908	3.4850519262444	4.32417350407895	4.42110160973985	4.4460919730241	2.87198780661652	3.66473231745759	2.78791310988487	3.3909040920657	3.71105235324119	2.39782676312955	4.72452546861471	3.90247048034013	4.3803706325256	3.24014565316864	3.32634832691935	3.93419765529279	4.95539137070535	2.68522841647557	3.71381123801968	2.51768141516675	3.19753977492921	3.3909040920657	6.5495170562354	3.17417480112686	3.80917098540857	2.92760036516178	7.32758672388131	2.69956107241138	9.95093683206675	2.80079146996846	3.61146160296848
AKAP6	3.57122982196048	4.08737644567912	3.94168560004722	3.80830264626627	4.08083184773696	3.77399586856011	3.29777458694421	3.50580855245558	4.57147548407725	4.6016474690526	4.08998863687502	4.07928571294804	4.27316089618	4.27862061111197	4.08552790857608	4.0003504723238	3.72632102590952	4.27750160488346	3.95039525735896	4.21838842411785	3.84319893198556	4.05649257976975	3.82551369159169	4.32271839915196	3.542671041548	4.20592521279038	4.07480733470858	4.15362490906272	4.39579974283943	3.81541439563024	3.94689703914931	3.70410563411736	4.14915241413677	4.18785520369333	4.27428107907121	3.87284847872173	4.01458691434146	4.27490588696537	3.70722379027463	4.34546681914761	4.52116962362755	4.34948512227103	4.51082911181243	3.94318819831621	4.52419129344335	3.7568024731752	4.70270279179023	3.66886340956401	4.49762577964612
AKAP7	5.06034712173245	5.25537171854088	5.37773077941889	5.79088649533627	6.03051210267223	5.43668246615782	5.55483384487778	5.04679930994882	5.65279801724002	6.01210086605656	5.62204116374302	6.15979429293518	5.22931645594675	5.54802420941719	5.14570506153524	5.59273030691171	5.20068025744349	6.03051210267223	5.91701817832902	5.85080918565014	5.21681951383296	5.23055648215717	5.04419105142826	5.56317985179568	5.78210753011439	6.71035121818473	6.65840462866498	6.36355582017869	6.96844060561986	6.55639250633449	6.18347038659678	6.38063665579234	5.55116841146936	5.80589711770033	5.66984522502424	5.34947499573611	5.54675475885602	5.57565997999476	5.43073244208716	5.28723829040924	5.32135582511041	4.62929509533762	5.72152699538719	5.38424617137192	5.99000738211774	6.17841150000614	5.33394734549449	5.02185586746539	6.58648100672148
AKAP8	7.84213561983769	8.09740137802866	8.13972537833592	7.74065503129065	8.16527099522963	7.78458014969701	8.26045413055874	8.26197463680911	8.0613651019231	8.07998087954412	8.19689029796804	8.08679119090317	8.04888555382252	8.01438924199978	8.51978244795431	8.5836854062535	8.41936510189496	8.14049953005571	8.10091911232453	8.24963824423302	8.17718765024849	8.23594812854188	7.96629176549141	8.03523435419629	7.88432758349614	7.71232691575596	7.71455903005037	7.71939018153691	8.00288954481923	8.4420920838017	7.7542200596303	8.06172507552351	8.11664954170445	8.02489796938462	8.04811557168111	7.89086965197921	8.1278462495225	7.90389541484797	7.88523377186474	7.97416809905706	8.93539490230474	9.27993967283437	8.58116559105065	9.11230872323966	8.48783930796147	8.55367973034934	8.87391724876504	8.44523177632417	7.72412821243956
AKAP8L	8.41116815318633	7.86319808863863	7.46697743928075	7.69941548184804	7.30380260192163	7.64543655234229	7.81588211290006	7.60761978771775	8.02466859902063	7.44520385822014	8.33774060187367	7.52048687493997	7.87401895708775	7.94564571008495	8.21765307992308	8.71133550668238	7.67338751476717	7.07909834497696	7.2073602049952	7.2743080980835	7.42790333154666	7.4409173150871	7.14494003338576	7.50779446252729	7.19544277900043	7.35877197050088	7.07278911945031	7.08580310299075	7.55942913851167	8.67190123928521	7.22033238428903	7.24148211736179	6.40374109387851	6.18482833294479	6.32605915654559	6.12359797450806	6.36294979632219	6.41794167488038	5.83939984321656	6.23317976771475	9.17905106487509	9.7524252485158	8.4749485706662	9.4607345099475	8.46160336886417	8.28514764392857	8.35094431237949	8.56655453783112	7.20186455442179
AKAP9	3.7359164364666	5.16139314022541	4.95333722968388	5.09719490952598	5.57559431509095	4.43301234329677	4.610629950885	4.54485763766488	5.37387874680787	6.21446729131663	5.45277963315686	5.83958193414684	5.16211804664941	6.16001646306843	4.83740915877775	5.88461674573762	4.47135212627164	5.40034559813828	4.99942574454097	4.95743036202794	3.70632213170695	4.05592119943682	4.14401027470997	4.38989076687503	5.41133051941334	6.47469316382228	6.25023106753479	5.76801554743779	6.41613366952093	6.00447743399393	5.63182116407793	5.50753595768373	4.64896196700532	4.91215736689785	3.90957294823799	4.20513283101044	4.22584185417312	4.46827386292117	4.30591035765504	4.34110715349159	5.80511522263732	5.54896435981513	6.33715770357803	5.97212071796854	7.81749170097277	6.78632784654686	6.3113588017383	6.41527154866668	6.52369424913293
AKIRIN1	7.58545688711601	7.04329472504085	7.28469573142729	7.16492581618284	7.30495766089336	7.22368811683198	6.82408174875864	7.44808154637554	7.36771824348521	7.22648258587583	7.49370199744575	7.11918092602646	7.74108419556109	6.44814585903351	6.74140820718152	6.84698936140466	7.16209888476869	6.90938203713303	6.91012326125502	6.63965220225944	6.91012326125502	6.84434908861976	6.61847591602975	6.78559760876073	7.98794699575154	7.53295170834338	7.66793835966882	7.96963551370136	7.47000717231981	6.80211013445644	7.81211997738347	7.68201620759158	7.58337659021889	7.10413191219205	6.76385052585315	6.99577522530773	7.03194912661886	7.50785829609675	6.95916849239252	6.68636825832748	7.38681964321283	6.06066689146703	7.17157789689807	6.31507989795118	7.01790103586888	7.36487508088589	7.57636471823277	7.19754779314297	7.17157789689807
AKIRIN2	8.99281436192022	9.1964450309334	9.30270152297079	9.61769459848666	9.38398785562104	9.4358258193275	9.11952502525192	9.48939578361524	9.48676000420714	9.6050634902206	9.64723450772964	9.69556633267548	9.86686438681042	9.35296877138498	9.55452743299135	9.30328563726078	9.49502769154568	9.84251176118758	9.8315458145542	9.62293419084919	9.48428405706744	9.27330982183125	9.69556633267548	9.18482377199954	9.40699207810676	9.5243452886335	9.75162968035039	9.91966279714794	9.58501035261793	9.23386467100887	9.9487435518744	9.60725319229778	8.76784172601276	8.75531378221085	8.88650992020231	8.69867939743154	8.92496265793994	8.6148778860848	8.83863870279361	8.76959261586213	9.34322190905336	8.66004939117804	9.27487181899978	9.1351246546485	9.24096558278803	9.43639540341128	9.20616573889383	9.15214533821329	9.68493312776451
AKNA	8.00930611535501	8.07924885977629	7.97658487861027	7.75834034483037	7.79028135268423	8.03931701803526	8.36721162060188	8.23479350524593	7.78300376460351	7.78568556883574	7.69155076708732	7.81993253139253	7.72100471782479	7.69030785874287	8.19482445068021	8.3675266891842	7.84534516936931	7.36440290186936	7.33946410719355	7.3211405123191	7.74756227037436	8.02827597295148	7.66211666318967	7.89762050505807	6.99194098003355	7.16189691207586	7.11788654474945	7.29991307669179	7.6580021652071	8.2173258053392	7.28235606600582	7.59475524837398	7.21597334847932	7.52233040854627	7.27783718866168	7.57635722785015	7.43895135355904	7.36085403882198	7.55525879668175	7.62022990772524	9.07346885857171	8.84967589263141	8.55877331865578	8.71578290899048	8.17043392495475	8.23030439816153	8.3675266891842	8.73072881981111	8.00835842875305
AKR1A1	9.07314039161838	8.90295924460102	8.98284192468056	9.02842275786941	9.01500413891709	9.22460549226981	9.20010187731899	9.11276377122617	8.38795747027175	8.69095654387035	8.22424457969548	8.40295441266799	8.54116733574846	8.49913457366155	8.72893617135327	8.76293383227113	8.78722164736199	8.8018880027387	8.93608222736305	8.73462961446734	8.98232423459095	9.05127802920898	9.12217517043832	9.15369342870973	8.61898614269914	8.45595393997906	8.60823288159176	8.55992585336341	8.33232242977722	8.40554286311602	8.55537798610173	8.5079743328191	8.29762227144287	8.48957739475676	8.77296049065851	8.58698003899961	8.34396988285756	8.43135734742899	8.49643592754034	8.54032020651092	7.88420598545074	8.05173210546751	7.94146870786779	7.96108353769304	7.92113760616689	7.87306015225766	8.02047097043351	8.58405411430248	8.46467661623386
AKR1B1	9.90592018182909	9.78606722104822	10.0680366087043	10.1519319429078	9.81989972321218	10.1444266466667	10.0907625472163	9.83189284183412	10.1336720974882	9.8007895383033	10.0020099927278	9.8762205903341	10.1941620907598	9.48298855394306	9.38732029124086	9.00744162693063	9.21554591994573	9.89860465470736	9.80145445453079	9.63796328800439	9.61248207571306	9.72294074077424	9.84891846366811	10.1742826890388	9.24756909668889	9.30620196010512	9.15323935815708	9.4174747491747	9.25590300313073	9.89720963438692	9.55532535529426	8.86615634461194	10.2871069493058	10.1204418580421	10.3624612245173	10.6664728024079	10.0970698353526	10.6948135890633	10.4810567838048	10.8036947077808	9.95870641802487	9.89644041757471	9.76076708616089	9.54624396132869	9.3051560570196	9.43192472601416	9.4613056212781	10.3653570143622	10.2977977592382
AKR1B10	3.59810600127482	3.0215232833663	2.25793838922904	2.40064292465233	3.66238525230466	3.59044469353057	2.548249885596	3.12071456606741	2.69295258204174	2.36761071959439	2.75069977368858	2.71786028466834	2.08268851031672	2.9763263010516	2.53217669185542	2.57768472461693	3.37831843175572	2.19440971645127	2.51792246703206	3.21739377831223	2.27461677894765	2.29095030838827	2.47730671684157	2.24137833391954	2.61825990301	2.78348854796206	3.05257423231739	2.15808781482001	2.45274049350984	2.22477770681263	2.96815446485661	2.56218967898944	2.53217669185542	3.04041621702687	2.84450853126664	3.02827848763505	2.548249885596	2.49119579548825	2.33737796855774	2.4444435609395	2.29095030838827	2.72910205353401	2.17682860424029	3.26302690744908	3.08579577242991	2.57768472461693	3.75505123758901	3.16002525677455	3.17884718978965
AKR1C3	9.89091697674099	9.5803137957198	9.77320671814368	10.0894813885191	9.62088349451581	10.1199122733048	9.31520800096631	9.82562128138436	10.1883167716753	10.0394868894131	10.1866296773568	10.480423296902	10.6659097940272	9.763518337555	9.51917219777015	9.40693122995704	9.2671073081098	9.94705777077177	10.1067675609101	9.90739796554078	9.95942799042958	9.37356666056183	9.70278023407317	9.61592331084538	10.2431947273157	9.90760287212735	10.1237305766581	10.2394594698038	9.62396070400308	9.37334189518714	10.4589893458092	9.55067274909812	8.30467100039577	8.79905643345217	9.15667529536048	8.6745282918225	8.64531240380115	8.626831996106	8.71037611240559	8.91778310093264	8.7929850603189	8.98711915700062	8.89538329059927	9.25070394911814	8.71928007086331	8.43873587368662	8.50642003965143	8.21380892067194	9.77179854953114
AKR1C4	6.02900923033542	6.78640332680712	5.98965677661663	5.69145287569198	6.56221392915155	6.26604787658288	6.11855906750655	6.5732935653685	6.19703299396046	7.19478515694501	6.66302222652699	6.69724839260808	6.49587768083981	6.62409075427845	6.4659023099583	6.13409812690833	5.78170310681361	6.54456251139905	5.94264096993944	5.87788433351607	6.87528257402564	6.14170187187094	5.66333652917908	6.78863117564967	5.79372901996368	6.10493118946969	6.85972116162543	5.18343255509596	5.41962923840293	5.77535485526227	6.42670632722845	6.34250630767923	5.75524833318328	6.21493029469558	7.44660286064797	6.01653625721694	5.89530104478515	6.42910182355915	6.16014682106736	6.73830339970655	5.99229815592995	6.38689563704204	5.65256610944027	5.58931830041027	6.18154609155498	5.63211684138551	5.75907814691261	5.84577425128542	6.96745143751167
AKR1D1	8.67666596619278	8.32215771112149	8.07271948928117	8.61244722035287	8.44955891135759	8.57721592157224	8.91269765691232	8.32755060311829	8.06977245391603	8.17948361104355	8.37879090800559	8.25425321334573	8.92723184018346	8.54934307513379	8.65938313080517	8.44642393396739	8.27795218064435	8.14924843776237	8.13021930772526	8.55776653228465	8.11352640147185	8.85326360179367	8.29681164079772	8.4360062031062	8.32389095424147	7.86597543079981	8.24085451314265	8.44470635268283	8.40808376085558	8.33641781227276	8.34325420343424	8.49426039995642	8.21759146692993	8.6891432284119	8.52934813191236	8.75536668918576	8.41511070434803	8.39429873537877	7.9674197491307	8.52290850724822	8.52132666187065	8.4183004981622	9.35736065728149	8.88062482827501	8.68597953765676	9.14484521244732	8.91493990968349	8.4183004981622	8.51024069269815
AKR7A2	9.84517763843995	10.0065157557924	9.84796717984264	9.89510167979038	9.74205358712743	9.78133258425217	10.1523564209078	9.74895551465966	9.33180117567972	9.54550436848622	9.29242874893862	9.06909785661789	8.83018942953169	9.6789752489977	9.49283231000704	9.48080954969253	9.08907251539133	9.30043403574974	8.83891397608779	9.02779010210937	9.37232886704214	9.46817134031787	9.52737160786385	9.40433073515944	9.23797411269972	9.38903942128218	9.27276255620014	9.46456614353428	9.36980923342004	9.27668066804805	9.57929919543173	9.21419108480236	9.0868598647944	9.50419513096792	9.5863138317075	9.02206865036478	9.0620491111171	9.46860141315507	9.28254597174164	9.46703535482374	9.75737307819058	9.90515500311246	9.61813328962144	9.64650771580839	9.82689361081966	9.48241268326844	9.92743574209918	9.61529480889589	9.48287241630132
AKR7A3	7.98124674556806	7.1635671211536	7.32250436053071	7.2956563318882	7.30650315773635	7.4065276170133	7.33382420177571	7.37637119128279	7.02685482870363	7.1563688839826	6.94971536935746	7.0732455765645	6.9976688299764	6.78490406485153	7.01075604107096	7.74544789256498	7.35785446821176	7.37679134822555	6.98154835682409	7.04894695182307	7.25556522747882	7.10517072748955	7.3691892182515	7.53344754200695	7.21978276475021	7.36687428903138	6.98616059577964	7.40357160961922	6.7447872088876	7.39031904643752	7.01576133006973	7.26512989697905	7.30113328093885	7.38056598398552	6.58786672283574	7.08059696771786	7.06771170302483	7.32459972386461	6.97605378828874	6.37133952005569	7.04723650646253	7.49915595875267	7.1957443662443	6.66478797164068	6.83794277982288	7.43767615526673	7.85631917769009	7.25556522747882	6.76958866661536
AKT1	9.00806672730506	8.85736939096343	8.91983979002636	8.48959656524226	8.36507776551692	8.74763273174264	8.91468555522668	8.90398679808923	8.96957705815965	8.78926665486666	8.61108087935907	8.80978114358667	8.54280495316728	8.88543350424805	8.91150227249426	9.07060542668717	8.62054779145447	8.44570385299163	8.29974363164337	8.32013859480484	8.93320469890828	9.08831960232149	9.02498813137768	8.91983979002636	8.80738087522751	8.52634213695191	8.15342727291661	8.52634213695191	8.53091581903871	8.32867369540309	8.76863751918235	8.80501963562217	8.5643195537036	8.71356550826302	8.18336964497821	8.55731633169229	8.90398679808923	8.5887661893697	8.70642568561339	8.91468555522668	8.88308690042538	8.75793144415356	8.42744083550689	8.32439272896984	8.08830291859477	8.19738096759506	8.42744083550689	8.18736765294636	8.50791812585771
AKT1S1	6.9269114817419	6.38132319483131	5.64154554773137	5.31289077529385	5.16657270545969	5.4718234592731	6.04005878835693	5.87448762010787	5.59142075840236	5.13442361678473	5.50427882460416	5.15346008049165	5.33167076342695	5.9084619184489	5.68486999927311	5.63673974328999	5.97303898185965	5.79103843656177	5.49782709439296	5.77421314090872	5.55333787077207	5.83259245962797	5.61199109544394	5.3236527891776	5.54603703210776	4.86900874869837	4.63960006311063	5.00435813015725	4.96315022461301	5.33098848859952	5.05771749978126	5.36922326953081	5.56448086293537	5.18922970784939	5.12058389601521	5.62542742744688	5.9900485415172	5.67357511380881	5.78371767746454	5.32803030431125	5.75140673527213	6.66250010546376	4.87172539773751	5.82754262988334	5.45735126475844	5.2903109645817	5.31673043873872	5.64900574985902	5.11999624324414
AKT2	5.56449152616289	5.59577112429268	5.54068970930813	5.41695931797379	5.17333807105019	5.66810491331175	5.82637610469394	5.66810491331175	5.34855669681265	5.24463085918062	5.23581164386006	5.17664884443914	5.27874203981413	5.44128238635575	5.56579240173223	5.56518702892109	5.70512578906975	5.48844137899307	5.39566912231065	5.58640962712393	5.78626226958574	5.96424337822583	5.65683416343095	5.67380563246377	5.5114245154953	5.26505580735192	5.02693398936522	5.29602595933011	5.39622342148511	5.64262667944154	5.21996980349716	5.48634735988953	5.46705804905129	5.63623796836023	5.25085583419142	5.61615701615358	5.82718126555442	5.5221049142228	5.61330590549468	5.73229395944748	5.94185509937425	5.94705860165162	5.74940813422982	5.94114607712398	5.58581627163907	5.63623796836023	5.75256418454297	5.50742875450863	5.2746846900303
AKT3	4.56552091401653	4.93563757762593	5.22824405002982	5.1936874570717	5.15168613254213	4.92921496870025	4.72548427222934	4.75901874254169	5.55042455853087	5.49082479660243	5.83023237903536	5.71730878135545	5.69190821870375	5.36705831700593	4.83867096753789	4.77516432223903	4.9819218055881	5.52186798848429	5.6157659023374	5.29287642721759	5.18837428195175	4.79508989308768	4.82541247686278	5.00231536425406	5.09175691650349	5.66092090596426	5.66520613769444	5.69161136075993	5.56621972943963	5.30578567325292	5.52396462047181	5.16479095557573	5.72718309147103	5.33430615468672	4.95029770345539	5.53556303495913	5.10686756791827	5.53852928609972	5.26165744886704	5.2590974856574	4.87229158486138	4.65124533914984	4.9847087778136	4.84264886398506	5.1928690604658	5.25683205209398	4.94211955814038	4.84876413762773	5.93203951983085
AKTIP	7.11637584818376	6.81359073705876	7.97220627763585	8.19974479069243	8.33121552283587	7.92611627594431	7.52896146704038	7.61539829415546	7.8624138670309	7.51958846456312	7.78737432405854	7.95281597274552	7.11924570121919	7.65709965319629	7.00207912169007	6.90556252861339	8.18941054360717	8.21668513640137	8.38680576756651	8.00022349261818	7.94358293488627	7.99493375544324	8.51672185139087	8.41009079038118	7.96219128868754	8.44733641629324	8.22929698954337	8.08221962412543	8.28264895711819	8.29319257276428	8.19361295234466	8.28235746055837	8.28374669614706	8.11199044539623	8.60356237810666	8.37634659338418	7.90750213848113	8.37815456609452	8.18592993587496	7.62500611330592	7.18748597126037	6.68757168462349	7.29555485061873	7.17669250142015	7.44341069692859	8.19535499130934	7.8247078616315	7.46619022769309	7.95168468847762
ALAD	6.23585026342288	7.17753094376852	7.15619230565048	6.50173721459847	6.66585108231649	6.61408185419154	6.79548659898194	6.61363440081074	7.00842740683771	6.4989603715588	6.67743410869933	6.74164178878806	6.93817534599571	6.25771907739547	6.81414615698383	6.4183322804284	6.14931315558719	6.47260574344086	6.5198402759587	6.29642943500343	6.56166212661383	6.7196470110486	6.79548659898194	6.90021513082028	6.44284069333648	6.59351779923691	6.40740915377943	6.49149842841426	5.74324169228533	6.36372792752089	6.55292362529465	5.88295243024369	6.88026397419397	6.92139772427189	6.8893690864764	6.78089360258791	7.21579008788323	6.76594339551174	6.85550551380838	6.8716551967541	5.63988372143272	6.34986251288472	6.33461337686927	6.50702017258188	6.24945811035665	6.50795268046792	6.26664558433683	6.52379967436192	7.08248282141651
ALAS1	6.58463545694435	7.32526190917411	7.00396517045419	6.53368466845427	6.90768198795473	6.53285742018716	6.9465099397071	6.25229454834479	6.36115271553187	6.62464750915747	5.86689215163246	5.92872084932105	6.69837803853203	6.80117377356561	6.64120463991516	6.18962035426555	6.15599109015251	6.6537674591871	6.55663067001988	6.53851636605353	6.54326493331222	6.16580249790863	6.75953155564968	6.78509109401993	6.56765050906813	5.93846331972158	5.91254084644983	6.36045725926811	5.95239272068966	5.95124714404527	5.96283875763108	6.40447781595195	6.53577914752268	6.66307400219197	6.6347285836281	7.13153577454584	6.67039352730038	6.60152916420287	7.15936416294277	6.82533428913121	6.16320112651969	5.99148020131013	6.27986543544289	6.56430704732194	6.09230919414007	6.13228880524467	6.44518937956739	5.72303408349763	5.91204409197572
ALAS2	4.81114659671157	4.36697608543637	4.38475751114738	4.14684005800283	4.16626537269411	4.35565063109407	3.98183888706686	4.08340125018684	4.35185103124926	3.90499544815758	3.996000886992	3.87282082572013	4.36697608543637	4.1258426050627	4.63326377779146	4.0326240547786	4.65253124087358	4.31701525390582	4.46297218625747	4.31754780377916	4.62923138668465	4.72564683066949	4.64322118485434	4.56675084974853	4.68111832673913	4.35297512604179	4.65988170469422	4.31701525390582	4.67279843081374	5.20181816816599	4.67008465870468	4.88345538939398	3.80536078802223	3.8747038838052	3.67728892132699	3.72073956982508	3.97539248246234	3.99837025559015	3.95625098177541	4.00926361108312	4.44787742682364	3.845019808979	4.32861176656688	3.91117557782543	4.29532261610109	4.04697420106618	3.94426860962528	3.77834902932691	3.84312718412974
ALB	5.00072282003477	5.21414718790728	3.48692768564379	3.800692398733	3.76153507438743	4.43273391752288	4.34066335474327	5.03512931671007	3.95095224474629	5.86273782097368	4.93155172409595	5.16607072176468	4.12258842792518	5.2811171466039	4.9577218612424	4.03044146992676	4.13840223822058	4.18833128841953	4.84450414695365	4.23928689937135	3.8195476936776	3.9652811229759	4.53553800854646	5.09406345332723	3.90293784971897	4.35211308816366	3.85271754274828	4.08823445296282	4.09046423841208	4.49357315990932	4.46187391880089	4.26121710187339	4.7700140339046	5.04178047544844	4.60059331207144	4.56061473912357	4.32028970482466	4.04393477545054	3.53301787609712	3.96071173395033	4.28246452210723	5.66732840063876	5.28953494477744	5.41709586139934	5.15990658254627	5.73648039777287	4.31307990604868	3.74675737424726	3.79138173143952
ALCAM	10.2989757320035	10.3011283411796	10.0914985021969	10.7799078159657	10.1602809487441	10.2717864102692	9.77537728067319	10.2621425374384	10.5973815617941	10.4253550186679	10.9886098589592	10.8285803609994	10.6034811314652	10.1015725906597	9.8558612862054	9.99987175869623	9.83901398081864	10.3908168178118	10.3829979166295	10.2393717292761	9.66316142749959	9.52855139621875	10.0375546674098	9.76688779427101	10.6003180514099	11.1633080258496	11.1450292200506	11.2247125039618	10.6897340071081	10.5877484060786	11.0506374607803	10.0914985021969	10.061081797715	10.2600450448557	10.110097290441	9.99601206614079	9.74284318039433	10.0224465967485	10.1878193422366	10.0339276893599	9.92746998918153	9.50859918940302	10.0093303785326	9.75233548259334	10.5700498555269	10.6701354651001	10.6361377130628	9.34026086498602	10.7240639897223
ALDH16A1	7.84259011938071	7.05449298517223	7.39510720755334	7.07536761255218	7.01591988819884	7.34538202472029	8.25809005163852	7.6978918053517	6.92865481634705	6.8312517331096	6.76772037731648	6.58010293285407	6.65823040102233	7.25951916366409	7.70309884544058	6.94246645601588	7.42437049951742	7.35371328886251	7.00261938579858	7.22058526391289	6.9376448188942	7.75338983262974	7.53253206558418	7.22449396067252	7.31664353679667	6.57341714804703	6.31945299278281	6.53518845372519	6.56380667405621	6.91091807979232	6.77817272445553	6.96976173282826	6.89522862566624	7.30096501608809	7.22183440686334	7.13690088629544	7.03090413689556	6.88947764805626	6.98328637028746	7.11323550409621	7.44930962485651	8.41580733256692	6.64280881562523	7.56356657118479	6.47550839424977	6.34713640591677	6.75814817028695	7.27551748683481	6.53933495231565
ALDH18A1	7.42003625354216	7.16415920276814	7.73195893747514	7.72706920030893	7.75359886358626	7.84378948179171	7.91099817536381	7.91581433454191	7.1994286514155	7.35014196340413	6.61647984876569	6.82272374799651	7.36901151831083	7.37741540416994	6.4600738398276	6.96356961197127	7.99373982203408	7.70772938608692	7.75203933014267	7.68042395489149	7.75086688089738	7.91065907680992	7.71365401365108	7.5100221329981	8.73169665184794	7.59010057640315	7.76398455655983	7.60345178220177	7.59986405552077	6.91470263121727	7.61915748361984	8.62384411745364	7.8717075297142	7.91810484930214	8.16969358298666	8.08623215165012	8.19391193772451	7.85980868941998	8.16969358298666	8.11418858808815	6.33288628977573	6.41711709094444	6.97252533274118	6.75190173539972	6.85245725279949	7.13852687104143	7.54066736504503	8.3320258190104	6.60025750190938
ALDH1A1	10.1848903233842	10.943680134553	10.7917029744922	10.230065669624	10.8474686507527	10.0390856838575	9.7147123949856	9.61454152701266	10.595056851846	11.0421343760429	10.6547720385031	10.6850210565226	10.5447936898917	10.5990007200849	10.0818264390458	10.1170137556005	9.3083232911102	10.0241043445996	10.0004890935068	9.69022966214502	9.8716927383952	9.43912543328755	10.0471271691329	10.5863326654879	8.84100593667028	9.44379855041037	9.57788583891402	9.37539585142029	9.22952632707996	9.21827304352853	9.58191857113683	8.45196646775134	10.267141698472	10.3012485418254	10.8734959242662	10.2434940049725	9.62855241514456	10.2925356397827	10.4347899515707	10.3064604850095	10.325965424211	10.1538260135756	10.4663606450337	10.1223667527273	11.0821711271489	10.692247250009	11.0715173228541	10.992833201978	10.9485916328391
ALDH1A2	7.79289615842529	7.37590349463757	7.17561530917915	8.32515247698993	7.27462234629997	8.64602738464843	7.90853967213421	7.37776245029593	5.96151556926271	5.57662770839571	5.14292797476704	5.16469927010404	5.81089982193402	5.85555173515279	5.78685441538023	5.38914547516245	5.78221374940128	6.7563115567565	7.12397130234486	6.77941235835549	6.17112038330547	5.77290216319214	6.32493635809665	6.79491261973106	6.42361396003751	6.18174298706752	7.28710726730385	6.8353390225293	5.14292797476704	5.38258702581443	6.98257805926338	8.03944309400066	5.25749578176588	5.46237420945122	6.5058954386083	5.34911573921356	6.76929063053032	6.14918941275369	5.87518170182003	6.10458624249522	6.25092101327614	6.0876220115189	6.25368927726286	5.52530809436617	5.81089982193402	5.64028769533996	6.21027442676068	5.56741360810717	5.96043482017742
ALDH1A3	7.8814855058784	7.98298717942176	8.31635242830617	7.93479075830487	8.68995872756848	8.68341995705163	9.21072337871992	8.70770491340207	8.60866561651601	8.56188846341828	8.07609596351346	8.01642001178293	8.42835188315668	7.58709677158038	6.56479428246191	7.69064731324163	7.98298717942176	7.1633865763258	7.4611153925035	7.33245821300702	8.25843188702039	7.5857602052691	6.96949108829437	8.24640812581294	7.80033645586547	7.34147803476039	7.22780853897003	7.74306418925761	8.07992958784341	6.94680947795806	7.22932384768222	10.243657038997	7.05751505124975	7.20055432452687	7.35327503322041	6.9781054048994	7.88416397409501	6.92417855576529	6.63462386968292	7.17825687696266	7.60328763174635	7.3998040811945	7.76399038914917	6.92417855576529	7.04658508682398	7.07272682990626	8.12284110304685	9.96668635149803	7.41306036462912
ALDH1B1	7.15042131798036	6.2055194655783	6.13469092153213	6.70208606805986	6.23404885550675	6.68347620619825	6.59563644992971	7.58608122810124	6.95877854523736	5.20670036574998	6.27991941150751	6.28354658023844	6.54646403181066	5.46717569410874	5.30937410355485	4.8167994779341	7.89911216335051	7.20028385084194	7.36855101984816	7.94300764348882	8.01000221674318	7.42135757755413	7.48346790438157	6.26163485625854	7.17846739522717	5.54059274934405	5.28711383677569	5.72023403169933	4.67417576447849	3.92762264827711	4.91559044895526	6.77008444457607	7.60830431698181	6.95347140021402	7.72326999750712	7.08974931110451	7.22064804479315	7.86686265994467	6.65977994308615	6.96399971637022	6.10725363237469	6.51701448889217	4.68373745527142	5.013800515311	5.29853906973531	4.64368524039956	5.53952620837833	5.88673292690398	4.84865628978611
ALDH1L1	5.18967357856766	5.15757125741004	4.40398964336207	5.04260479994413	3.26643915215869	4.66217501104438	3.18067968647997	4.74063114316328	5.78000681875885	4.51240434783857	5.24845542436216	5.06874204492893	5.77167917918956	5.682095214912	5.19586698301505	4.50301117632135	4.59100952758115	4.76397453801078	4.85819800597832	4.86622755030027	5.36832459727899	4.77928838853634	4.98402908384194	6.40880068830889	4.4017253879727	5.65482901345855	4.99310196152958	5.98289234683367	5.0320509596979	6.18573664897003	5.42963073899778	4.37149726140207	3.94245257737771	4.49876490465978	4.10000860050073	4.0662191870922	3.71513909515124	4.54360286957608	4.12941855075419	3.77071800264986	4.02377549783273	4.04116015895948	3.04993320826129	3.99834226502781	3.90051311305788	3.65926526363131	3.71175539697133	3.06749545804603	5.96636391673651
ALDH1L2	4.69917460711795	4.87376483667162	5.32050038848754	5.25967743848058	5.50198707664868	5.74976909796538	5.47125571780668	5.47213480598513	4.4154637069608	4.60559318253674	4.40056659812548	4.53964972160356	4.12622592492702	4.99186002607798	4.93455342878481	5.31238600178378	5.65096882779648	5.63349369217369	5.37576209872411	5.70456714207275	5.37915760643224	5.71833991845342	5.80589449456595	5.40077819965124	6.35014130315703	6.12806609490768	5.64818583840137	5.49538917629049	6.24352165026879	5.55518257423941	5.81511070338016	5.76967061174108	5.28828216217391	4.68597762164661	5.1311232323096	5.16952114048143	5.02359013334914	5.15070367749182	4.83496529656919	5.45842126735233	4.3651009584734	4.55335733646157	4.62275198858588	4.67893306866945	4.60229127047025	4.55594247177878	4.16191903753093	6.45636761739939	5.73953636939765
ALDH2	11.2352706869934	11.4683721241353	11.4437674487179	11.4003120484004	11.3116151940912	11.3945066595375	11.4624195644495	11.6441469537034	11.4893961191463	11.3181521505391	11.5222366452666	11.5920141902147	11.7300689950243	11.2809565111394	11.3711822273939	11.1733532070553	10.6190564501827	10.8984252505469	10.8944759286623	10.8211262763656	10.6091502820835	10.8004637786182	10.8731304439898	11.0567910577408	10.7425413435388	11.2023544321973	11.0711266389523	11.4268599502154	11.0031794418097	11.1733532070553	11.2995086078652	10.6479619428478	10.9131094694356	11.2922272242458	10.9131094694356	10.9573192988252	11.1359989660892	10.9432080459552	11.0664228879957	11.0078117506194	11.0823216233829	11.6757343845659	11.9176432095865	11.7747789194426	11.7219060153112	11.2469714818246	11.1874858925694	10.9573192988252	11.6217784174864
ALDH3A1	9.89863205501508	7.88425906271924	6.02301996075858	7.12031526800272	6.48894279858958	7.11922992059932	7.80145477588398	6.86268830757435	6.3569209587917	7.37508127084054	6.48894279858958	5.67985945077761	6.7225422564598	5.67608571147959	6.95337612199248	5.69439584005916	5.83139029662157	7.6062602677651	5.5130928704633	7.14935171694561	6.24266884447294	6.0722738433414	5.98900635384863	5.87024028422033	6.49650844199572	6.33013694630106	4.81629983747943	5.96957454824546	5.78483842954095	6.19744300852952	6.06696971879256	3.7132326618264	5.77446632297455	7.16579995249005	7.69800618237147	6.63467907001203	5.66059566966786	6.65115455277162	5.69568100037364	7.41673772159955	5.78607817783019	8.13397978955212	4.44833073810606	6.74700571446032	4.63508769193407	3.98438786457583	6.88920438911604	5.95316264232122	6.06819584347423
ALDH3A2	8.75754035345794	8.74664018251974	8.63990896941685	8.72472229103294	8.78569987371431	8.61577552331666	8.30760005395812	8.41333848393841	8.67050892180215	8.99454847771193	8.80292089163777	8.71968554576997	8.60933968214731	8.79591391268746	8.36926887945716	8.50695780462918	8.21693608379836	8.34853159492697	8.49251836824744	8.33400399633744	8.18992267224339	8.36614487078949	8.50434615893727	8.38661383555681	8.86045887050181	8.7972171801071	8.98043102504563	8.84365183164105	8.47896055394369	8.52300843730128	8.84126250803838	8.7335346786734	9.16654016799682	9.07701464025951	9.18871871296755	9.31833376870357	9.00395627968333	9.25916542785182	9.24871756737103	9.20213725653724	8.86836919265377	8.39046869615	8.63248801140383	8.37862940604177	8.73108402483921	8.73765785902946	8.73443546644874	8.53151289607102	8.56167075970417
ALDH3B1	7.6965972166368	7.5966137817381	7.23413282897089	7.443401503215	6.93294941687788	7.47523602120549	7.57760322986302	7.56566682042308	7.41872532275931	7.34893635547252	7.44581509607162	7.52938925686149	7.27645840719067	7.48669532508074	7.35261462888847	7.28089443650347	6.77202276234936	7.14538943987545	6.99851810479472	6.92967107018526	7.09262191523453	6.91988689798013	6.98908474550479	7.45653769282494	6.4075544544175	6.51260538187636	6.73218620176298	6.84849296160627	6.58232594064468	6.83210999846608	6.62842626583208	5.72061365263326	6.98908474550479	7.58190244213888	6.76220526291728	7.21137910329054	6.97265617668563	7.12616138399293	7.50149612197334	7.62797821042223	7.53019086437273	7.35655952011998	7.32659308090296	7.21711314038961	7.72103835243929	7.43990565251495	8.39739863670088	6.92379846198469	7.0194616358326
ALDH3B2	5.18715768796658	4.84500861195016	5.17241272245202	5.06320680156916	4.83135267890568	5.56456827036448	4.98887365885638	4.5081207200467	4.01097591375816	3.70265509430564	3.59958573785911	3.94697522625201	3.99842681752933	4.77246183857523	4.24734937280294	3.40845312088215	3.67534916299853	3.93926891201548	3.78884889855227	3.99413597024938	3.50036508744445	4.378840399545	3.34647916137891	4.71455023725058	4.47427762652817	3.81428537357558	3.74634695830975	4.01830240195608	3.13245905818464	3.94250040073461	3.79854929949151	3.34211116193487	3.66964287024657	4.22802869047947	3.60930691053484	4.01545667405742	4.09274237074222	4.38389980107495	4.05884883157793	4.61475391299615	4.42556493707616	3.46304124436895	3.80386389664116	3.23819313168331	3.20870023326326	2.68297351756915	4.35546922860665	4.36128828221382	4.12430650802908
ALDH4A1	5.25469423098214	5.00009592952581	5.42991147352429	5.16802113462565	5.13754223859775	5.41856178639842	4.77362608096063	5.02784814969456	5.5781491889082	4.85787793770036	4.68727662565567	5.02065118181115	4.93849692363666	4.9971346139043	5.26524897477519	5.24214707196561	5.10822035932907	4.93063244608446	5.30267603962814	5.2532783013817	5.2716206579772	5.70262356008348	6.08702619628249	5.70901749360778	4.90730601729539	4.87025518516484	4.98801400452085	4.87431890311812	4.68309963333436	4.30137917234991	4.53202399047983	4.61455245862015	4.75292721295867	4.88103445493738	4.49329427039446	4.39959007219347	4.91399931879235	4.85479525668453	5.07616371317495	4.59148696542888	5.00335863587655	4.72712897563853	4.54294485321242	4.4700325698157	4.37978526259636	4.38418678089718	3.81957676169274	4.19964665331438	4.8847118263854
ALDH5A1	5.39543688570995	6.09567935977212	5.77198131117566	6.6864046173656	5.72416870252517	6.38503094864603	5.48864622184304	5.92768962961267	6.02379529333801	5.88898093474176	6.02540315097405	6.52578810193438	5.69854125348087	5.94606943515328	5.20563597980871	5.25146947676799	5.57199548704005	6.07162428084388	6.33087699315597	6.15456680446573	5.59637268345735	5.86194217432594	6.4752429542454	5.97270145399395	6.87053297968844	7.10244665256948	7.36629636362364	7.55672239583838	6.63905607628408	6.62365722242183	7.53964470930013	5.92526555901709	5.30373986388987	5.6290212018393	5.53424495520861	5.86946552856178	6.14395876580082	6.04998235327431	6.36996786131897	5.97494262737117	4.82406597555193	5.30144955394652	6.32393508828596	6.4121761716218	6.44766915122064	7.14372682773436	6.73948575782857	6.38429935977259	7.10541941482015
ALDH6A1	8.7773740037024	8.12014326271459	7.6016874432049	9.10094398130478	7.99785192964221	8.67471297535261	6.59527056103371	8.01380791072564	8.5407362047697	8.11011872359086	8.51965083949456	8.51704119430847	8.46374575689963	8.44294193992653	8.16451906063878	7.90919970378279	7.93322358158841	8.15168377039893	8.61841514470609	8.25587320381691	8.09655472009867	7.18082951451259	8.22474200584898	8.49648343635564	7.83468404182808	8.48648255675308	8.48096988831827	8.12014326271459	8.25986219908776	8.55972533646833	8.36833637179134	6.70419899654394	7.55763578072087	8.02507930661553	8.20007932097151	7.62076174917978	6.95981173146256	7.58264862651179	7.71247315112771	7.98788653932143	5.92060511888876	5.81726742823325	7.18902990455338	6.28539944619424	7.38526907107216	7.2767310176614	7.05718722278086	6.89678749894472	9.83094431158424
ALDH7A1	8.6165619272493	8.54659927082204	8.5626088118473	8.83176016983662	8.78207354415117	8.81172807734511	8.45326422004545	8.45348677725391	8.44303630711218	8.82328355860476	8.80759570507294	8.86420006966555	8.48517153755898	8.64845175118312	8.76937709274864	8.40793835503386	8.54095856323322	8.59409725531348	8.70118225973696	8.34569036725581	8.5397194346709	8.52830390204887	8.56018595105837	8.44346392794938	8.67965835364297	9.02900805591713	8.67783221829503	8.84253038374069	8.42067368105796	8.75739982184502	8.80524670606498	7.72481018015267	8.4169368580602	8.34974499028485	8.62433879529302	8.34024986396805	8.11886861282111	8.33593866843669	8.35963858147269	8.09608225339185	8.32235101633482	7.8728952760733	8.64333682285094	8.88935778101017	8.28469317042656	8.6314907537951	8.59313608029533	8.04959500906106	8.86704472009844
ALDH8A1	4.5051642441696	4.45084798574595	3.67126655574549	3.94236980415965	4.32485432071946	3.22665967686279	3.54379212119666	4.07697700056115	4.61691570469582	4.40709824212244	4.11756990679748	4.30407107919533	4.23473433780201	4.76825443073947	4.80724997142807	4.17119533377074	3.97264104724914	4.04403279358981	4.00823489889727	3.81059006137364	4.15738161966375	3.83653267702087	4.43212266406979	3.93198692809949	3.91192658193273	3.80253036111919	3.69647753133345	3.53039523788041	4.17479523605437	3.31956047498558	3.30395992678963	3.51542430822151	4.30066647525421	3.61418114171905	3.98193666537263	4.11375430186689	4.00931924193331	3.64483423679166	4.13631271787744	3.8317813889866	3.83298524294866	4.65764852616261	3.40282169671001	5.05638361375986	3.49063890812619	4.48640102878519	4.26449547328046	3.52104423664487	3.65985471976134
ALDH9A1	9.99892504828919	10.2396563558628	10.288433269416	10.4467097687331	10.4875292470404	10.4669702979711	10.3260508182022	10.2296330356898	9.90268657383005	10.2244036443959	10.0293638710889	10.2562679662185	10.0144070179098	10.2548744864909	10.2898933492777	10.0640087485076	10.2596504845646	10.2020925994926	10.5256744738116	10.3605957954198	10.5321282829544	10.6079589394176	10.7477603053978	10.5873666902813	10.5779235597375	10.6118652934334	10.7073916587671	10.6489705334962	10.4150849512387	10.2104470739992	10.8028885663491	10.2950612635248	10.5182126972556	10.5059762033976	10.813393456722	10.5751737426648	10.3033145570585	10.6438615347523	10.5437679371497	10.4644215620722	9.74372614236725	9.55539633256476	10.2710365459418	10.1729985870918	10.0130596459673	10.2492493367081	10.19741650162	10.2723416524146	10.2580725736966
ALDOA	10.0326542127393	9.84795000890529	9.72994449597376	9.61844409159615	9.2311199751238	10.0165407389279	9.92113781219316	10.0314402812797	9.44054003675864	9.40493434286224	9.10264408118374	9.2311199751238	9.40693030923002	9.3690353858753	9.52074304864277	9.05553714208176	9.42892859572508	9.35770476646784	9.36712117770246	9.64290934275593	9.73868551342409	9.80566858065683	9.75476877225045	9.67183041553995	9.40216167364253	8.56576112058919	8.46523231050212	8.80483985611457	8.75226578206398	8.58146580342593	9.02731812336299	9.1995577571728	9.03107189092197	9.46720209506942	9.37859931733122	9.43435485157622	9.33438946209341	9.30058422583776	9.33609038801858	9.39587517939247	9.03188236346312	9.08166599477336	8.74367939424321	8.70408354496332	8.62908284257026	8.47041151441637	9.06389069678215	8.68064382594442	8.95092397695182
ALDOB	5.65820938211887	5.24060569477748	3.77156239231517	4.24248276376621	3.63249980293955	3.87175317190152	4.43071532268269	4.12170814225315	3.2935755534094	3.39880727387575	4.26794533807928	5.02529263580343	4.75801463016694	3.70117222444937	5.36196676238302	3.71145374743237	4.29690579298649	3.10716887984467	3.57184630388573	4.29550830442569	4.30518674454764	4.01140636656176	3.95057402224569	3.62275481574329	4.32317940976788	4.1361696533421	4.5805003094087	3.99198293924356	3.68964294382281	3.52127052739978	3.25617193844738	2.71849237387333	4.25405363631423	4.1720177304418	5.05317170075288	4.52864766093417	4.41414926036826	4.25058902925726	4.59306106968729	3.4747832367926	3.57008280641615	3.17807062834434	3.59954652357293	4.19238529437697	3.2467472090463	3.50118578853049	3.50801518203295	3.68828288799132	3.83182492730735
ALDOC	8.54897029566742	8.6406424649672	8.01702984305112	8.47430227150107	8.21739105681979	8.24488316008298	7.71680149952626	8.15759012305039	7.22631799929266	7.44176907908233	6.92277189022379	6.95373133695	7.45440523072978	7.49767780444855	7.88802843543154	7.65641975787985	6.75505367039742	6.86609618020903	6.98810561574211	7.05673005547866	7.05321179187301	7.34292989970572	7.68637671429779	7.68096963165102	7.50972837445562	7.91205160397726	7.8088237448067	7.9897000477426	7.61622467028199	7.43261936595138	8.0713504964687	7.83483279891545	7.5011212790947	7.86848942194721	7.60552030154601	7.57861059741429	7.72582550355506	7.89416272136542	7.94091059481949	8.10333630232003	6.94356481222067	6.77388457564814	6.95675153791044	6.54158688491632	7.28942555982486	7.097132006156	7.35501547731085	7.10260910399891	7.96918400402134
ALG1	7.06805880055001	7.43109639376287	7.06178616679075	6.82555003555766	6.14914120976263	7.28232365999954	7.61895293797382	6.857694570497	6.51434926448388	6.86281065833822	6.23368688683323	5.94736270530497	6.04320718485642	5.87906448295435	6.53917004216203	6.19417518540254	6.89364361439463	6.71082564154246	6.50567672042819	6.13343637041973	6.555594234462	7.55689014147089	6.90280916327865	6.26997390259431	6.79931535723975	6.2149247974228	6.47462051690235	6.77150554399861	6.18065321020523	6.0742261804707	6.61747719272566	7.29313255831135	6.45623670792624	7.00503790032409	7.22975508226619	6.61290372026154	6.88496486902034	7.18466529475892	7.01729790718723	7.30261747510304	4.44805440519468	5.87204459030434	5.64994436480951	5.88506115803612	5.89089039751581	5.8535677615493	6.36136273473496	6.26846698217562	5.77660319646158
ALG10	4.295224119552	4.19847430991262	4.24972131371388	4.67887472252564	4.38132655597135	3.9776549760163	4.85172742755615	3.76183026088703	4.34276444134925	3.92289061691517	4.805480194269	5.21187704841464	4.14687827524857	4.19975065524479	3.7820135179006	4.0173775216619	4.4868897168802	4.44815888254214	3.94859654676864	4.13915967022768	4.2938408754685	5.08953979910399	3.79890352061107	4.32876972048208	4.77943167323656	5.18143408714672	4.89410054706009	4.94458766817116	4.58318359690547	4.66724078974512	4.56248645312346	4.48819697269469	4.9339866606746	4.83370790430449	5.08567598881488	5.21573570695671	5.32474538664344	4.95199716836892	5.30765832960822	4.93580265151048	3.88013240431909	4.2451491382051	4.85526281397069	4.00651119919215	4.45799099179117	4.65796506917772	4.28081081923685	5.19246526552214	4.95839950201798
ALG10B	6.37398261437933	5.87611451628878	5.83618663765455	6.16645915950218	5.99462704539733	6.40643801394229	5.973748316408	6.2572720318588	5.30328602187836	5.19477364187336	5.63822702520104	5.84095692402157	5.10949022950681	5.76446509125522	5.72605555986708	5.71262313154822	5.24166061205217	5.70748198450328	5.94030104632605	5.5841773536937	5.70176782135204	6.48224484522118	5.74437753171213	6.7563734234979	5.34658800550391	6.21968130267329	5.90847974580456	5.54903721369369	6.2044949215012	6.23789856091516	5.82220591727461	5.46249869244459	6.41737913111885	6.13719025305817	6.92819244840235	5.93729780201266	5.9713064533561	6.25104593553648	6.25026203786823	5.97852442019743	6.66177922658205	6.23749134134725	6.52840463760014	6.30450513867034	6.83977344536284	6.23427576111631	5.81531372608761	6.55032032213205	6.59910522636847
ALG11	5.42653898763769	6.03616271046045	6.27496932833719	6.62477651389587	6.87423895078237	5.96583773919188	5.59180230216926	5.6000811670767	5.76891604525426	6.69557981958131	6.37607450608236	6.55619807649816	5.97404792018306	6.58440018311767	5.23411363721869	6.11439859708501	6.0947721680111	7.43517804195536	6.75678209497113	6.76263739883307	6.12864315071982	5.8683531850329	6.69796903866867	6.36452824915812	7.76704891337976	7.98322663384284	8.6310312551202	7.94388301480567	7.98809583290692	7.32439088501325	7.86534050355491	8.10937445805913	6.99700654511942	6.7687183784199	7.06830290320379	7.31275632019666	6.97017566382829	6.86152016128753	7.2582801626072	6.81740055707265	6.49295000160233	5.22970314859541	6.90537729482238	6.00736207257059	7.4655829398895	7.08284917547079	6.90615980086845	6.4323315395008	7.07377308653523
ALG12	6.07871503184767	6.14008801102607	5.98495929712877	5.37281914886483	5.19150839692083	5.76155345545454	6.05856477705312	5.80229430183754	6.09843048867593	5.73224751864367	5.832744006547	5.40377565629933	5.70471954549113	5.80506094622178	6.32174770910862	5.84425092087787	6.38916077978055	5.84864598057536	5.84257819494385	6.27965261937839	6.71128791511357	6.89167922167661	6.62875107569053	6.4559922735549	6.08664663296526	5.54507114827542	4.9965361267111	5.40787438872044	5.35315077207113	5.50657075765505	5.10070762672444	5.9670965781314	5.74822703625837	6.24731417445865	5.30322931894763	6.06003533577988	6.47171146627258	6.20459596662386	6.3920686642685	6.33863559444908	6.1407637479928	5.91076393206543	5.55000901307733	6.34925629636457	6.02085366936519	5.66691704714786	6.01326547555855	5.60771251897333	5.25203116606324
ALG13	4.99969180081174	5.56710666234447	6.15566706722334	6.25894134661922	6.67233136493718	6.23644468053021	5.79458660050448	6.03871463847502	6.54699189687833	6.55332233210708	6.58370842120504	6.4955799443042	5.88388982981344	6.59252063900107	6.40170998311382	6.36489582520896	6.81309063940395	6.76947362573088	7.07452186699971	7.06542619688001	6.81461498301127	6.45623046283758	5.82305466221225	6.33898513335479	7.05454477712115	7.69771384689116	7.3835037966271	7.40151876653178	8.39824106909194	8.72802839927708	7.13929072295946	7.7735058487716	6.30901162486129	6.33753322756352	5.6783554004464	5.82705133997607	5.89871123687138	6.4260333419554	5.8727596019038	6.55248772248737	7.3856863795194	6.38807277687478	7.43232058570447	6.74030008268419	7.14150165108413	7.42306429260135	6.46831812970719	7.0220170482443	6.88884169817097
ALG14	5.74422705609171	6.43892323539119	6.44646250138302	6.56185406369661	6.47784334451065	6.27944121987508	5.94521681015668	5.86488480061537	6.17705169679316	6.79192454584086	6.03308317091407	6.29947138842116	6.49831338548585	6.25407114748278	5.71022663749234	5.88347493986835	6.78602927233552	6.90379221394576	7.13894211682179	7.07931114271566	6.56841528931531	6.9562427006894	7.1091462888717	6.99351144515877	6.64744979806011	6.67335066623281	7.08796360541358	6.62999005722833	6.23486174648601	5.46267429802545	6.85673569358153	6.70541712057678	7.00824348545244	7.03200396878847	8.40622195727676	7.08660712730814	7.65834298964773	7.42266474837918	7.34696000020117	7.49228991896144	4.75503259941537	5.69841397399081	6.37040634673928	5.71022663749234	6.07199345048205	6.24704793294411	6.07613169165878	6.21756665064166	6.43398880054387
ALG2	5.55703397239967	5.23036459577466	5.39761853323065	5.76776527855279	5.45870133017781	5.41682703940962	5.52928887882576	5.7624269500801	5.83924991908609	5.79205309371642	5.53759487570088	5.75431205904675	5.96450005602987	5.73037486782423	5.42687825905465	5.68748029297515	6.08437869737139	5.90805907783456	5.9942841383784	5.8267648638859	5.94474824068091	6.22454772507052	6.24669073252234	5.76652388027482	6.44111486663979	5.89720079137013	6.00366253910942	6.31122449033128	6.29947227075575	6.10338346261161	6.06963353919948	6.40076468444442	6.23178605625109	6.42832025156367	6.32320887981377	6.3693380394889	6.43613505904381	6.42198532981693	6.36619032095456	6.63819710928373	5.45832227726851	4.96615208289304	5.8017142047423	5.29307258207046	5.71387343117254	5.74122841612729	5.27023148551067	5.82140284460638	5.53206070322505
ALG3	8.69506074909438	7.86446900905394	8.09324865234855	7.97176602877872	7.47089206494	8.24482863824906	7.99459267037358	8.37382491016518	7.62323504882832	7.25111100777962	7.01565598747061	7.1573649007486	7.35350670634953	7.50334000851563	7.63474160592695	7.23231320085132	8.46943745397803	8.13495179573143	8.1596346095612	8.32106000671693	8.76253474828068	8.56755112572401	8.6545174995136	8.18634638216571	8.25470826466069	7.19747361784306	6.93696283849948	7.41618887288146	7.52274171295445	6.8190505665004	7.17655618197554	8.02850502264329	8.20933554575349	8.60228122023178	8.11415411291133	8.34092532652503	8.67314251990205	8.55637303412686	8.66135368776309	8.56468047410172	6.97046118737671	7.13589489010516	7.22516907619419	6.85852630320139	6.65414719869621	6.63922254747284	7.74905273271452	7.29577547294925	7.11966664142279
ALG5	8.09520137478552	8.88829951371596	9.18648756536136	8.94865487754692	9.46770148262278	8.87346825016089	8.98109664318666	8.77036153103567	9.00622234478433	9.58813948127011	8.89948789686193	9.1255347951175	8.9429708585604	9.5223576758553	9.51162600558296	9.36743027944286	9.32112045986305	9.59831487093333	9.63775018773279	9.32786725620006	9.08068385931413	9.41020977344498	9.39370750354657	9.08482890743263	9.47940718509007	9.02532852741724	9.41839597291452	9.1048853125846	9.57118266301406	9.54110671335005	9.25178668371067	9.96360508274668	9.12727073694049	8.9245594855599	9.32686292078127	8.90463944491521	9.23715022659458	8.76657146353933	8.95896663171744	9.56934715345558	7.99298860076367	7.99986959709198	8.75131379033447	8.88399429141429	8.73261886573943	8.54681897777912	8.74433971981864	9.28109855923064	9.05435685134268
ALG6	6.14883127286814	6.63045743332637	7.11026095783003	7.02697017295534	7.13001061993765	7.01903783804935	6.7289774387345	6.75247764678345	7.21786370232703	7.50993065006229	7.179877533779	7.23901617262238	7.04445454082854	7.45351518407518	7.18278461910111	7.13276803856343	7.06562730491323	7.58625939683353	7.4151814843848	7.39716059945608	6.99226145138477	6.90591137776796	6.72697215867592	7.20534116594602	7.91653954988499	7.88265526350613	7.93091643126641	7.6782156297539	7.89172024552933	7.4423117440009	7.69327869488717	7.56342888383261	7.12556754843531	7.17418893095627	7.18145030245239	7.05147999702366	7.4331744653532	7.27242355495189	7.26264194849283	7.07349368500388	6.68028502795088	6.41125787291904	6.97530472203426	7.03216411466305	7.33490559558807	7.24086924926095	7.01555237973121	7.04282723259631	7.44071741317633
ALG8	7.53646533771081	7.20520625573934	7.2939868296042	7.53949309506126	7.29896954633032	7.5132871075987	7.15986185144431	7.34917611775324	7.27222342190833	7.27683140693767	7.2249203202656	7.37357199225659	7.32718843173511	7.17638836031552	7.19117671218924	7.00560415588994	7.50332260863949	7.45976775845746	7.65057347560939	7.56964264302347	7.60606544255777	7.45431966421267	7.5845608894255	7.33181510662464	7.75159684239038	7.44636993218172	7.64307043123693	7.43851645293074	7.31031242247839	7.00258948144163	7.50281330994937	7.55460665050225	7.81263325329922	7.73061747432939	7.91755439042241	7.95293429575823	7.87832437388788	7.91097649412926	7.9822745727743	7.66493009171278	6.89140256869042	6.78256870933688	7.17896849551447	6.80957088484344	7.1143997010301	7.34188520329392	7.30618570134889	7.51207880813755	7.32473912555748
ALG9	8.16623813940826	8.2217123261125	8.24069649660123	8.16237929168721	8.52487092473062	8.0545956135067	7.87359185015982	8.19350813014614	8.40753714856136	8.32761559119929	8.41567293585089	8.29520647148506	8.30830134819942	8.63679551259625	8.31909171865424	7.92017008257919	8.22535512637172	8.26607807248754	8.37963501895367	8.31909171865424	8.37911690513317	7.9873848484824	8.12331871076382	8.19831918705082	8.27510205489794	7.9212783260408	7.97947311041254	7.97045112844161	8.14261294936907	7.8699650534163	8.00610296052277	8.21434270713668	8.87374956723917	8.4951463947736	8.64779993007344	8.46194910191158	8.69795094737087	8.60008744847946	8.60605876027176	8.35464953008072	8.10995577516163	8.12440694983082	8.58260960890516	8.31172810099681	8.59823304109874	8.59096544453545	8.6338228595566	8.6509426204673	8.12650140994691
ALK	5.65777701832367	4.75620696064754	4.52751187812886	5.22721183503783	4.4456594446339	4.73091163153509	4.82347964215605	4.98733266921835	4.82836492021798	4.61709266134474	5.13130421629912	5.07031432272435	4.84287259433139	4.76297026773492	4.93634157836542	4.79188951213102	5.24419017846616	5.09497696828452	5.16707486296075	5.17131144016528	5.29957001092227	5.56035576425103	5.45211882489538	5.41738930306661	4.69615007509608	4.4647760982959	4.90503575550628	4.84449034214862	4.46042739995553	5.56035576425103	4.56988966315294	5.05682775181241	5.2898234807561	4.41301217247087	6.27540029946598	5.93854836411725	5.47986079736507	5.34287279531709	5.85084160560053	5.12283907054263	4.73491996214164	5.06728705205647	4.13984103795724	4.57730167109772	3.47909917142901	4.51689640915987	4.80525194892827	3.97032989786093	4.72803252093957
ALKBH1	5.43073489900416	5.9777532608642	5.90390589253251	6.38332888397381	6.49966841435141	6.17995616970428	6.24259857033231	6.0048390173922	5.91353298314528	5.95250722740986	6.3059312921876	6.11951735604802	6.73561714929388	5.91353298314528	5.66055065693492	5.97824464715652	6.01261108224402	6.26080706792542	6.49263257878877	6.336489058435	6.35185975768253	6.45088174692782	6.03436810299306	6.36336227763933	6.47683340429673	6.61798199139122	6.78783671956933	6.90631012467653	6.79915560727848	6.50332405631847	6.73187309180018	6.6367379851301	6.35059643583066	6.71170244963498	6.57793655901536	6.34385645222256	6.78442592059913	6.34420841403055	6.56211698094025	6.56504829570826	6.51199727942263	6.05187607756737	6.72006791869448	6.14906174433619	5.85756085388319	6.37647157976305	6.27442135873017	5.97701193067926	6.78951491427699
ALKBH2	7.23795414403351	6.64703701423988	6.7449942087944	7.27841549749309	6.94255781369486	7.37782853617615	6.65921498367544	7.47202276262437	6.76684520669931	6.77083488641036	6.19685222442647	6.4776301015843	6.65336715787055	6.7299690083227	6.96017019365606	6.61135883110797	7.88888983719063	7.27525487100333	7.58212236400979	7.90454849655795	7.88419112804904	7.42015025839236	7.57609227985599	6.9682717995317	7.6111014414876	6.61476839583039	6.38789231403338	6.63602372010714	6.01917922884867	5.4471925180517	6.5304138975609	6.95111728810558	6.61135883110797	6.96699821375207	7.04939454610211	7.00818415528173	7.49971269568301	7.12116655030795	7.55852879847621	6.98144107657235	6.12845866766396	6.23335279279129	6.12904545064096	5.9583293896011	6.28867264701319	6.34197876874583	6.56287366497046	6.78579118433552	6.92132471604603
ALKBH3	7.87189204377003	7.79010424649315	7.83271789319236	8.09889878779177	8.08526432112212	8.17420348326313	7.65427265380376	7.72159144736861	7.71596030178472	7.82383569533521	7.58984069330962	7.65383717432244	7.86011034434817	7.92471808019659	7.88201892116287	7.7485199149316	7.89200644512169	8.05855280151892	8.02473742390409	8.10105718245736	7.90349518561975	7.90597821044414	8.02640333086535	7.99165365181788	8.38854490040638	8.24528006886132	8.47735896116911	8.30412363993883	8.06257188124105	8.41209246363258	8.26590596065832	8.48783105502351	8.02883093102849	7.85610076599654	8.50345447525147	8.48117217786371	8.20081207135257	8.00087314832783	8.27717616963484	8.18724728139993	7.74479062700976	7.89824251129417	8.12473143062359	8.21953927261101	7.95238290397345	8.45726039543495	8.34906987309616	7.97060336547182	8.2003623398155
ALKBH4	6.96571508738209	5.81655045980921	5.65510971187245	5.50341597075806	5.64882921375261	5.61393982322319	6.37064808614035	5.5627918271714	4.97315568956361	4.9410463030721	5.26254799254048	5.33943651497741	4.72379816356282	5.07664796702335	5.6508377496773	4.86846032967182	4.63083115811453	5.11333518412495	5.41253906614511	5.2995716648985	5.37296988886731	4.85433260744011	5.36614902321442	5.24335984731069	5.20455194253226	4.5541907289475	5.46513144082295	4.72379816356282	5.6559933317378	4.79018520375389	5.04630582026253	5.16221635536833	4.8009483734214	4.83654805838104	4.31551820624151	4.80299429326347	5.59649172942054	4.88625847288267	5.57440463132482	5.18388203475904	6.11866009177119	4.69822416553693	5.60774428855194	5.79469446229366	4.98194430868586	5.28083552521521	5.70124486445737	5.26369329982749	6.03296595752229
ALKBH5	10.2068644894643	10.2890728283085	10.0621946037411	10.0189017811472	9.93863574970932	10.1205847754796	9.96338416111328	10.2732444458819	10.1979337884682	9.88707211260996	10.2496735138764	10.151723947425	10.1712484056672	9.96872017047161	10.0815305229859	9.75686459091768	10.1162288131734	9.97152157538474	9.94449468798477	9.97219035522431	10.3089245617913	10.30361345381	10.2648331164634	10.0823629404458	10.1002848172107	9.8199735735987	9.94641743002356	9.89181226758994	10.0793729965354	9.84452277398661	10.2922548685559	10.109804257906	10.284910741009	10.6514305518143	9.96338416111328	10.4854610954024	10.6245850887325	10.345899549305	10.5270019282571	10.5511366985848	9.84525736460827	9.83111338246911	10.0205185919827	9.76211878146586	10.0484454862945	10.0988618813818	10.4936803284841	10.0781350423642	10.0781350423642
ALKBH6	7.60401600397791	7.68774680873146	7.86766686302716	7.24156716381154	7.57265078053395	7.5807146322165	7.81715033527204	7.67606315309941	7.35767289064392	6.946651364312	7.10023957720204	6.79547406448889	6.97214659827733	7.0796197452165	7.57876392192873	7.68226696131039	7.03006071398995	6.9368827017371	6.84271971816289	7.14582712713143	7.17901805055599	7.47959090989007	7.07993158411461	7.35289227669923	6.73835397028776	6.83227792316474	6.59415114661326	6.95360798184529	7.07923784559678	7.66381214299634	6.74592602317946	6.71767644123737	6.79848530177818	6.84132949364794	6.88580431446952	6.78655849422998	6.76266091946512	6.60211471530215	6.91282165195517	6.88648843680988	7.6614987654438	7.59287497550338	7.28741022931383	7.72070694389662	7.14517460080278	7.21951314764259	7.56879331962686	7.17070555199873	7.34601258858574
ALKBH7	8.05365002288774	8.25828826346043	8.19962310200363	8.5132012259656	7.88201081435732	8.39730876514439	7.65323356645744	8.04176486051804	7.73769098558248	7.72747071616188	8.13317485707502	8.03902302632565	7.85234544908257	7.77611547296937	8.21037893139387	7.92925457733118	7.87253955272035	8.01174439569821	8.2766913458954	8.3929097997416	8.56814463372035	8.46253453622926	8.36516546479272	8.5648400734729	7.53949498812283	7.36975740557157	7.59016749916318	7.53230373722616	7.42303980124657	6.96209536607378	7.59016749916318	7.16182042605544	7.26053615915477	7.31056056501447	7.95734819052113	7.58136374705358	7.8984365938609	7.78090834661069	7.90181100975656	8.16292560147537	7.50763305079869	7.35435423514044	7.75975760867932	7.66946530249377	7.49105785782532	7.1228409743522	7.80825489245169	7.6796195971355	8.16610985477311
ALKBH8	4.6366996693609	4.8880822475143	5.24260386368459	5.36815457773242	5.74016487504513	4.95453980963111	5.35533356132404	4.81974557021568	5.59019427026826	5.49620695351847	5.43485025673487	5.69981123512564	5.37893582178314	5.28156609770611	5.53305769322883	5.50765090841957	5.30557000110483	5.8014326366064	6.05558081328691	5.84290513900055	4.81310124844307	5.66668429924121	5.01739119192574	5.14233370380785	6.13728359384053	6.88508823873283	6.2481427829326	6.1611555288448	6.77013229165661	5.67541429542172	6.17435810604582	6.83345130108808	6.17274292765291	6.18648772282241	5.81120116667364	5.6306511898008	6.79364274801522	6.23268813639156	6.36035034475054	5.7281184557346	5.41202259337361	5.8831698436977	6.72819503100374	6.98072229153506	6.6898237858791	7.27082038018992	5.87148203415469	5.66771709537167	6.49513023977527
ALMS1	5.26777729326325	5.81229982952199	5.64286876755666	5.86369077455005	6.18799815413089	5.63002054813857	5.53017241215535	5.43128480039758	6.38372863995925	6.94877006092947	6.61113903142861	6.52823052288216	6.09371989906869	6.99452541512974	5.90242483194739	6.69681895192536	6.47701158319829	6.84899923071892	6.62170673055288	6.6933034719131	6.31402009209654	6.34650977570629	6.0848529269432	6.36328126308749	6.51060287406861	7.17955871466461	6.90805117781879	6.81813876626824	7.17845904004835	7.23804053169101	6.6408843601085	6.71117656655488	6.19653271143388	6.19553933225504	5.35505357796568	5.78348410275849	5.8741057947733	5.93916246776546	5.81866789254585	5.95181742275187	6.94990452314343	6.74715467315645	7.24355243328253	6.7096381816787	7.781210216928	7.38020391499059	7.98999958040498	6.91836956582619	7.1186263046445
ALOX12	3.84987010234381	3.47845925031635	3.3163087421027	3.45556818166505	3.40590594296286	3.51115713504122	3.49666564463657	3.34604938791592	4.0117248866663	3.44252675806467	3.84987010234381	3.92974920429775	3.84726773210156	3.63655732148348	3.61684069584321	3.28608372095051	4.08326457488938	4.00338445319788	4.03743043097144	4.07630690554655	4.48619959371505	4.40419331921983	4.0461247133717	4.32431013831567	4.72023548118317	5.35215562736338	5.86771352105787	6.24499092324352	5.26042513553661	4.68964029529825	7.11977584464946	5.54916892313274	3.25852735298169	3.17948545556102	3.23333575640464	3.39634182442756	3.17687492741832	3.27744246490315	3.35570528283124	3.28237697493539	3.55948045833272	3.55143676849303	3.39318267747987	3.64130216033035	3.36642680349231	3.10914905765371	3.11636472059814	3.37484677649007	3.58902429479768
ALOX15	5.09454365791395	4.5578205473632	3.45267833641747	3.75249795534659	3.76059895838081	4.1867995971707	3.53619426679824	4.08383895699627	5.64224399214039	5.83654526434732	4.62538199166402	4.95290849922748	5.1316582248706	4.03721309869886	3.70948895889653	3.85080944100848	4.14905759582461	6.44448121871905	4.42745810133094	4.54164540392916	4.80299389286392	4.91602418342291	4.59733740133995	4.03263301953195	4.38512258950073	5.06892246096558	3.71389251218017	4.43334293702633	5.09313912588622	4.15557370342865	3.96484899911745	3.81992700523495	4.66049529235712	6.82003236032884	6.14264498344958	3.99528628266361	3.82547030172142	4.52581947474245	4.60002558354055	6.08810040428002	6.40403568509555	4.64511835291698	5.39850204130181	4.35993311346253	6.73294178081193	4.19649317067352	8.54368864732505	4.22439193526793	4.80499707788706
ALOX15B	9.16898821077873	9.02398980055734	8.93969131045381	8.9669614287064	8.50290224777169	9.17287140541325	8.98871712666212	9.10569820371122	8.62026790175701	8.45438231800297	8.5960060010827	8.56303175511838	8.43903150371995	8.21307061473775	8.60178497933906	8.52281507369746	7.67651868132549	7.56417446646378	7.69501579953639	7.77345271767913	7.84961959947687	7.92455919044795	8.35831422501915	7.99298420298264	9.1258768781231	9.68965247082921	9.54319318446083	9.71729426075171	9.01900707723268	9.77777995344873	9.5587866177506	8.34000036158994	6.63169670563276	6.98086804371485	6.78677283832042	6.89966552700057	7.06562079919271	6.95918719630377	7.09854729567166	7.08661766748903	7.41671373142927	7.7117539299484	7.88110715876157	7.43738538701443	7.24410450392454	7.37082260440915	6.91240689643447	7.13376447692171	9.47237295449786
ALOX5	8.47149540555683	9.14150407086357	9.13617975446368	8.84933270104679	9.11453173819083	9.01503283652681	9.40575069513075	9.24546026479131	9.07542238128454	9.14917723446874	9.16875227485236	9.26435482259532	9.41962570865546	9.21568324040533	9.92907989536311	9.79566984059105	8.42790511027401	8.52598655884268	8.48824473546027	8.39168977484045	8.57176149221408	9.18181149748531	8.65973028653987	8.9993909329064	8.66598336970382	8.57537277910855	8.52919717549241	8.85473846516857	8.78925449677433	9.11121471403348	8.96149672346368	8.78925449677433	7.99858234517029	8.43128387705924	8.37003256285707	8.31992250880478	8.31355513609561	7.81376301381461	8.26685669065189	8.21308411646072	9.15773844097703	9.36087431404593	9.32337683382917	9.6770530567243	9.01981854702392	8.47265669243014	8.42790511027401	8.32293607451447	9.03444892248546
ALOX5AP	11.2408175797569	11.9907545834789	11.8399609840409	12.009133545686	11.7873697047766	11.9379318853639	12.0424551692601	12.1147991237925	11.8592118033132	11.6841636246873	11.9065463764763	12.2776924309266	12.6619176868128	11.8132670887123	12.0518626146299	11.3317503880122	10.7476868818554	12.0424551692601	12.0698836848936	11.7491452306694	11.7458219483377	11.4291723422942	11.8628579956691	12.0337298713162	11.9677701170526	11.6983070837444	11.6946353276783	12.0141090509746	11.6908545894791	11.5112278158026	12.189555485297	12.0616414065275	11.1554536239596	11.6236139587864	11.7668460818258	11.5897716427984	11.9206763809492	11.0885843397947	11.705400340608	11.1511616115555	11.6672014302111	11.9637915964635	12.4831896793702	12.0424551692601	11.7791529901207	11.3268044828092	11.3144518289275	10.7169579566835	11.5052512894392
ALOXE3	4.39264450143793	3.84517511188707	4.00183561060548	4.26671837287013	3.75642333638194	3.898986271957	3.57281851589568	4.4284640007563	3.93496516583352	3.74164613255313	4.12858527772375	4.33102079420518	4.01103179108561	3.53262230766802	3.66875854321087	3.68494815992998	3.72874402859594	3.83809533692909	3.80303296176196	3.54855512204344	4.23207440841815	3.77327709709335	3.55199096029697	3.80389192132534	3.53942314214923	3.83631543102972	3.55021105439759	3.68903485929597	3.98256215194877	3.82675839898043	3.69735436970626	3.72335560700503	3.64948065692754	3.69735436970626	3.77327709709335	3.81297519732678	4.00111833509379	3.91359965360104	3.90185094637715	3.82757529609097	3.84059915978009	3.96014507839514	3.17264298095841	4.20984108136906	3.16735860859296	4.07081139183306	3.5358124126444	3.56853700095862	3.94418569826003
ALPI	6.37378227085892	4.5921830046116	4.90156892687701	5.22398333540465	4.18786844943209	4.5800314895752	5.37424801212069	4.97812599324887	4.89413008149503	4.54854177837064	4.9994618906439	4.73335295736911	4.56581502951185	4.60447461089814	4.48078524433204	4.5156847765648	5.18096411431427	4.26438629025391	3.96563329387349	4.36029276009394	5.07418656346404	4.96741461626382	5.5404466676267	4.93508996120848	4.55019765694719	4.22473206099169	4.52604032177452	4.28719314577532	4.5328375492309	4.10519499907949	4.17594108039589	4.48557916691154	5.01460855660812	5.18476058719283	4.47908733838045	4.69704971081004	4.71946991448108	4.8023759163089	4.55389886777567	5.21334480586966	4.68226448027116	5.27474399897729	4.43170567576097	5.00375428654793	4.87432958420144	4.48329567953439	4.59973672481869	4.96221162723393	4.564901634561
ALPK1	6.67611054389666	7.09722790364277	7.56631478127846	7.32469350805461	8.07920470999992	7.46477360887885	8.27008830890948	7.30317091395032	7.57068939352035	8.31734799748449	6.9698873710431	7.65131817596328	7.96186405353351	8.58247369402673	8.60976031564779	8.6616632486113	7.83783072067262	7.63830463852958	7.66364856939499	7.96945691447227	7.59222621979135	8.11080545715437	7.46394102712642	8.05973866398495	7.73672185033677	7.68496479708201	7.2550377261436	7.35083977731818	7.7709181888946	7.8903972284089	7.12847462565036	8.02533240096818	7.62441226480166	7.61520583196238	7.78124540486215	7.44993835410652	7.49635478680407	7.47290907117335	7.51903196543255	8.16238816636695	7.53207930426218	8.03957524180129	7.80207418083942	7.87610991205483	7.98743036200373	7.67664075857863	7.77538353119926	7.73516342808224	7.81492404835598
ALPK2	3.89918517586138	3.94263855289218	3.17354835225629	2.93634276043482	3.76901080911683	2.87832236246139	3.71377687636091	2.77649253912382	2.47490412041561	3.13095155527384	2.46543013867608	2.71161434064285	3.8952789644361	4.06393751190689	3.04823481928006	2.66952839561694	3.91414436598278	4.01852844910307	3.6540794391362	2.28632750676041	4.44313414704345	3.25340638134174	4.29966730918724	3.79645749150928	3.59497025567963	3.80899658498806	3.29499179465265	2.47265430775851	3.16878040066189	3.98499282419829	3.10069260706002	2.83628285852244	3.02036500698421	4.55456695513988	3.28375821172948	3.67635052039317	4.15020441099261	3.63978074447377	4.96431150525356	3.95880521127449	3.29499179465265	3.01329564152498	3.50752168893686	4.13399647164411	3.50949801519298	2.77649253912382	3.76167311737739	3.87047942400028	2.98799556937417
ALPK3	4.31013565278263	4.20550139189964	4.0433510363055	3.98360494269167	4.00719793039117	4.11135290332755	3.83966752906844	4.07922365859836	4.65502879336804	3.96547522113592	4.58669096244773	4.75579792830221	4.97132031015601	4.18183443049777	4.43993638365927	3.85949864577869	4.69098155383846	4.4994466860968	4.40054846938506	4.57619286118645	4.63855269228401	4.27823141139814	4.58501730743162	4.35718446860849	4.38676470284353	4.32408740127329	4.28964647834505	4.49723209838211	4.31303603836303	4.48025975704469	4.1474813513411	4.20242685989491	4.07647430266029	3.62258399387089	3.78686417564575	3.833433703525	3.99941990381077	3.84091737641473	3.83921289902263	3.73835592031689	5.386323568281	5.5334803790761	4.74983225742986	5.31011062029593	4.6942780069503	4.49791173177263	4.53998427499534	4.33906091152794	4.08246154919583
ALPL	11.068754157484	10.7235482880919	10.6783088618047	10.7685087336191	10.7436735850274	10.9264563869979	11.039624111812	10.9773645147808	10.5011021584725	10.6104907489562	10.1018244257026	10.3256162272238	10.4444327263365	10.667658361021	10.4844934257404	10.3634755574364	10.7583048364892	10.5784571934403	10.7255093587293	10.6826822954855	10.5900899878248	10.6341115107097	10.9515248010151	10.6257831144882	11.2804642165908	11.2232192401135	11.0872419076888	11.155436292907	11.0306510121533	11.14254925729	11.0872419076888	11.1725807155861	9.76468907115708	9.9374250491988	10.1006229329331	10.2989055777237	10.4039828604941	9.95488479046814	10.3577412134089	10.2962072007917	8.88369947975181	8.68536877525047	9.33678650577239	8.43884824709533	8.68777527735359	8.6518676402738	8.52504744103443	9.61054282368201	10.6234891424396
ALPP	7.53967671119138	8.61817419882693	9.89724879972716	8.78669505420121	9.69741478968519	8.63076489116645	8.47091123658787	9.15682588958369	8.70132230848259	8.77965894161133	8.58220613340565	8.09994148907661	8.15512274536936	9.24404003574097	9.28426575547602	9.14983651304555	9.12383023705325	9.58988915544047	8.59156502776715	8.45499994777203	9.93139883273564	9.39808439908791	9.15682588958369	9.1659464300813	8.88649054548766	8.94080484802059	8.65566118592985	9.31494797344519	9.49830518844523	9.7747933337532	8.45265379797454	8.81261720530037	8.6299376630506	8.86050296391607	8.13536975310026	8.78234860138913	8.20513499433936	8.73237140445793	9.15977026084349	9.5941912090034	8.23450392925455	7.7870786746972	7.97038448004032	9.16995638332084	8.53697030892377	9.1230403977788	8.48085199479357	7.16093709507787	9.82185186425305
ALS2	7.30676369475217	7.4956987637844	7.57026780093793	7.59504614921724	7.84831080396159	7.59859002166173	7.55010785964732	7.29562487619833	7.7581074199117	7.94504244289447	7.81575972770186	7.72271052649533	7.41085367303953	7.65949992079518	7.81930490736599	7.75615181933001	7.63231236671905	7.63306793967106	7.78392762224422	7.83498239251048	7.76294805423922	7.76195064565378	7.69254774051818	7.74840000686384	7.51435409526918	8.03665762415574	7.95025955647836	7.86907075906704	7.94821375774151	7.94250905123183	7.81347993664941	7.82123959243343	7.49185815248159	7.20514566880436	7.0410621523513	7.06669150061636	7.54245408865415	7.0838971255202	7.19237413291996	7.59077284821355	7.61031708905364	7.63581048647613	7.74614243854527	7.6731538299367	7.78819961602828	7.81066679998378	7.45174219616423	7.53206038529521	7.88270113825503
ALS2CL	5.45515541243526	5.53744390521749	5.68832061136766	5.15265571389335	5.49748336563904	5.23504104023712	5.67383564619605	5.55628805020274	5.78165146925421	5.30209828160618	5.64919317432732	5.47275741656209	5.18467924051354	5.68457081517409	6.03145033669801	5.84857180800178	5.15818524416633	4.90975039430497	5.0138147516254	5.18467924051354	5.15536872316074	5.38685936929611	5.17371701352912	5.57112528919307	4.41806129012484	4.96656331268037	4.65638371098154	4.78412387409941	5.4406253695712	5.86159926111774	4.76355008135969	5.14317270303872	5.21895331266754	5.26645852232558	4.85133805261994	5.17265685298463	5.10931100829336	5.15177920320696	4.78231575776921	5.31617587800165	6.60605234317791	7.03682979805868	6.21712201278153	6.97374941088957	6.44712676461044	6.13983213522795	5.87225763106422	5.370918561613	5.62198628262186
ALX1	4.442449347335	5.36450341060511	4.32722067212453	4.17680595363158	4.81481456741741	4.91628587582327	5.28865109590568	5.04338122651053	4.13244917390851	5.06596350236999	4.89597041012721	5.1373629739422	4.31817362577081	3.94661112910929	3.94078002501413	4.80043622589097	4.55967220966027	4.58301934462832	3.68620815622906	4.11959802631176	3.94661112910929	4.39351603439785	4.31237281312549	4.39240787219102	4.1778181929139	4.28171281730735	4.07546085960008	4.37635087948567	4.5640442755879	3.89442400960129	4.3204050959094	4.26854613377472	5.40895611325268	5.00823809611532	5.21638074515043	4.81375941524781	5.49779336278567	4.31466991473874	4.57285403891782	4.77242420764679	4.25270622979326	4.95574553782139	6.43621995469702	5.26666202760568	4.46329743769084	5.75855983306405	4.99967318867164	4.13799503351764	4.80861996592411
ALX3	5.97623888510646	4.85145629952809	4.52424422918447	4.6139952558378	4.14518786477917	4.15087323524643	5.17209511699858	4.98278251118254	4.20674223083104	3.99985649566906	4.56275384489122	4.16382608762846	4.3375258476819	4.44509846460134	5.02082078190839	4.73831888876441	4.43922492152542	3.77961415912977	4.12526714512138	4.08900829304434	4.14942083501459	3.75167144020408	4.24175147063314	3.65805100010291	4.50976772674791	4.2080941505437	4.49155700283478	3.97481492336997	4.31875060594281	4.60969651653527	3.65558648700512	4.31057331859979	4.2910161557296	3.98155990658499	4.71459817856296	4.58660792014541	3.75265797621061	4.44006713096803	4.53960861402691	3.91812381444658	4.54750090207915	5.25933230375378	4.26065642358791	4.68840930142665	4.43247993831041	4.47226291623299	4.27774724644177	4.53826582890691	4.08445926590312
AMACR	7.3175001877485	7.4317807944455	6.4372373216536	5.96987007474194	5.72255364744065	6.10233130011702	5.92467071150846	5.97726320002435	6.90238492847616	6.98290487326178	6.41911416249845	5.03100062339883	6.20357285137207	6.72299416978856	6.87658985894591	7.14535571334029	6.59879221880065	5.48706962559998	5.4359732128105	5.23611622331089	5.18869296372735	6.19765877677224	6.23210256856723	6.55297995398935	4.73585871985356	5.92617955601774	5.90284034905971	5.52050681167863	6.46844209886027	5.50692508296466	5.44514758330344	4.949510251115	6.79325226940671	6.56736824415469	5.92369815587977	6.51279233803281	6.73898494220422	6.68722668083592	6.64305094836261	6.78061330249473	7.24865729489856	6.34740254976345	6.08664697849026	6.72247064969084	7.04460788835625	7.00640156187522	6.74374131382373	6.16450250391676	6.63242093662236
AMBRA1	5.9041132047313	6.18802162899998	5.8673458535862	5.50850297496122	5.74002143648353	5.69635341369442	6.24794056119275	5.83981474524083	5.89877399893375	5.60021324574597	5.6352256047173	6.0840158088165	5.27602483493906	5.63785544193238	6.09627424357712	5.85999450419364	5.72053360042702	4.97249867338047	5.11756653854819	4.69327464665115	5.50511758975592	5.63715026380817	5.26310894087468	5.66587169161883	5.19712971848667	5.40176922887622	5.24569687350709	5.09843924469053	5.8015866679813	6.2052322169035	5.0560808384178	5.28981292299917	5.67595096691291	5.61724091150449	5.35242001540978	5.47748309063295	5.5043752969936	5.42380471973483	5.5569190203836	5.41028173623269	6.00473363970947	6.52890632486794	6.04210542924675	6.18731910192135	6.00823036882912	5.96354169349182	5.83727769462104	5.89877399893375	5.38627121641719
AMD1	9.30873475899514	8.98598150210301	9.09859585938817	9.79606823236997	9.37575931258654	9.34970590405097	9.34236328027103	9.63065691361949	9.41892537310289	9.25330719409633	9.16904184500268	9.35567373090777	9.63927731137061	9.59390352104159	9.19601422564933	9.02053448735517	9.60096789031779	9.47252597750995	9.62490143888398	9.81634236808746	9.48062281744481	9.71203903348017	9.46338019132082	9.16546847137555	10.3911777297838	9.68285892302086	9.98545337336481	9.54422044714788	9.73313145711331	9.01139053178778	9.65769153540513	10.2408598872402	9.6606736182118	9.67095438987676	9.66633023937361	9.63486368236701	9.65769153540513	9.74907434180528	9.72540989463417	9.63347607109172	8.70205390159303	7.88927249613184	8.93126787968093	7.94057750088295	8.82436506220963	8.89507282673227	9.06089420475144	8.80579340470588	9.10349643377334
AMDHD1	5.94034816761104	4.87856556934817	3.7276956326386	4.62124468340223	5.53250664504915	4.76543839832921	4.60712951458541	5.17285181428364	5.00427660478039	4.50973937779996	6.20624353493506	5.69747999607626	5.772559192358	5.98593328848521	6.25689595613396	4.42131478131287	4.52937053559741	3.82001846909931	4.70171637637399	4.49131021163113	4.99460304201586	5.16598152651599	4.98471542594762	4.60146533485606	5.73074058634746	5.05669084932534	4.93853342566883	5.11756431577714	4.61439497768301	4.55627538931184	5.75598652695802	3.96048271684984	5.20160905235724	5.30552781490631	5.33306659571254	5.44798852135505	4.27944683785906	4.97099543246075	4.87453560426457	5.17135344115756	4.56191075417338	5.98593328848521	3.31009821911846	5.01378139474774	3.33770286247968	3.92063998748908	3.41046040369794	3.73662000884009	4.13345425189885
AMDHD2	7.56352304134257	6.89172896344901	6.80982574397285	6.88181177328581	6.48421552967147	7.3848030526318	7.4810544985407	7.39313871073805	6.60918631602992	6.82058977474542	6.58014426064546	6.26293378968563	6.57460775406692	6.53419056941611	7.24853495479272	7.48757974874963	7.1423525861702	6.45689004308978	6.81098614448353	6.61985421894953	7.06196910227409	7.38538668602474	7.07191604629654	7.08376265979406	6.05100849405408	6.27993468710826	6.21634153486165	6.29682114661071	6.28579848613852	7.37870351148595	6.22886562084666	5.83807614472491	6.49255118777772	6.33521278007425	5.88140005254841	6.57113799632692	6.61826582061737	6.65094471310529	6.81890982607711	6.28756540762617	7.26517651714598	7.91764203032035	6.46866112755997	7.66438633543491	6.05710803519992	6.49187142653182	6.77889088538854	6.94531795271307	6.81890982607711
AMFR	8.23527414445487	7.32248935359815	7.49309370093351	8.07709672963658	7.3557879177209	8.0249878384101	7.14619240727087	7.84118818698705	8.11269671437709	7.55268313269123	7.52221793873512	8.10120069357057	7.7000627104859	7.00387004428472	6.76490279172908	6.8731471367396	7.97087305409303	7.87649633829449	8.13755057941124	7.60095016606463	8.56268909179539	8.58333538366161	8.39702005416361	8.29067447351509	6.78597759850968	6.8783188684649	7.40546609503649	7.2626671939128	6.74217303079639	6.03870669333299	7.78995479605978	6.48224918247103	7.72879906840812	7.73750235408298	7.80851023067134	7.49882693496041	7.60397562912393	7.55838681396541	7.63412682508242	7.77570667515658	7.88248446481357	7.38279174551514	7.43913406856819	7.46532888975683	7.32846639783496	7.47471927693234	7.529931207194	8.26441685272693	7.95350711777829
AMH	5.96738792531392	5.21711529795132	4.49001246829646	4.73661587157964	4.04157120285156	4.29383744825952	5.05767603088626	5.0456301757451	4.5350806219424	4.56530903272117	4.65432872325606	4.19243879422319	4.42039985849823	4.68151458795536	4.91607213609738	4.94756260531158	4.72809580422371	3.71394974718081	3.84363446183877	3.90675849611208	4.50572251540071	4.15791985393066	4.75237518118787	4.04050854026559	4.2331483891832	3.49940450482442	4.02046339281063	3.40537176805064	3.88033737314132	4.01593827994456	3.82508361033804	4.01362294225725	4.31817312522824	3.77824435238214	4.22692723867992	4.51040245327931	4.08929953171271	4.16243558346264	4.02991710190876	4.47178065015486	5.25584031775078	5.44509982056159	4.45337289449904	5.2257221611476	5.02943454110156	4.58470438429022	4.7306832585997	5.12284797782524	4.15791985393066
AMHR2	6.81442977207147	5.69693429369521	3.99503840730105	3.84316501897959	4.44211850340554	3.24355729536029	5.15608823686283	4.69565866469839	3.73694354261625	3.85134051180045	3.54669478054069	4.20395546025283	4.65751801798313	4.35732211207669	5.55992861589769	4.43910201124683	4.23889982388602	3.6592239217988	4.59479096249752	5.04753946688036	6.0068588862327	3.31397540701213	4.72132381900895	4.61572162249276	5.23271412956313	3.99935338946185	5.05617442539426	4.23889982388602	4.74212962419629	5.01994655433593	3.75504748976079	4.94800521402779	4.43737901489791	4.43594568170329	4.72788618771182	4.36829435259436	4.09107672553262	4.16692851842398	4.72132381900895	4.019080449109	4.33807948908417	5.36571446512344	4.78494483491908	5.35961156211361	4.48560293589863	5.12253725288573	4.1588728862187	4.46187552820658	4.57303626077018
AMIGO1	5.99578583567824	5.22101619253287	4.74757308734513	5.56506944397659	4.52847107621411	5.08733163177074	5.44377657451126	5.02633330088711	5.65344372142864	4.73587169712402	5.29651309454365	5.04849263997802	4.50425657366008	5.26558670693773	5.38260510622429	5.29651309454365	4.69659873755408	4.56518744841253	4.75030281212001	4.75645930835856	4.95047213576798	4.79745914488657	5.57564431680709	4.80508618478473	6.00479572626548	5.08213076405716	5.33056045248526	5.01220573848141	4.51101342946609	4.6575438861416	4.90437261572315	4.56518744841253	5.76978306232804	5.24450891448333	5.91477551921277	5.6779010660549	5.23082431400568	5.46219884393509	5.55501623189385	5.63231646114471	5.22796642258157	5.76607297511343	5.17623881265906	5.51951631859428	5.1154203647919	5.26791394346326	5.26615558697731	4.77642182611087	5.25230909178484
AMIGO2	4.65342179665035	5.05372953901496	5.13579100778526	5.01971455268747	5.0286854920478	4.87895230158717	5.03417029336619	5.04081155393888	5.41014001551853	5.03158397280563	5.57878613336715	5.53060242613964	5.5462366239389	5.0030684530407	4.79595539974251	4.47500548363431	4.4070938804501	4.90742068306728	4.7006595956291	4.71517399728449	4.37054180688175	4.38285537439468	4.61504809025299	4.78453641212377	4.8743191319479	5.26181049842815	5.46750835566423	5.56855922059568	5.0637951341006	5.14126009634204	5.54374353243055	5.10077564230211	5.06616566606842	5.10506941629066	5.31884677554522	5.21682486194644	5.23580273541574	5.30673642641575	5.1819571964224	4.76697059216424	4.78279648565512	4.69361189828951	5.03102983607961	5.21658079038281	4.93708847201675	4.65030647978234	4.61381830477786	4.43338447317144	5.11456935195844
AMMECR1	5.92575348505911	5.70197294483325	5.65796893950711	6.03197300346367	5.77132829408829	5.87182566424331	5.89742756631038	5.84750867570533	5.65316336290832	5.70270748706738	6.0359326786558	6.03445502809735	5.72144795088912	6.02102339867329	5.9164100221801	5.74341354766887	5.96535880307068	6.1336460694978	6.11651388910997	5.87647062665096	6.1144344707154	6.23569176045537	6.30032719401356	5.84857087088938	6.84808583146352	6.82541567376532	6.95020219266519	6.93045949629076	6.83000709810926	6.62362642858979	6.78467106575796	6.62310818013306	5.98789618637087	6.01142937765611	6.18103582197309	6.0525551766771	6.08147858021685	6.11957840787684	5.96025555483765	6.16108111486637	5.90904318461333	6.86073580515738	6.47894516521455	6.50833113762478	6.57305651513001	6.71035380875809	5.83606437920626	6.09387799577255	5.74846968240583
AMMECR1L	5.38718381977754	7.54899238151645	7.1930990739945	7.25134695338349	7.32736519014764	7.08565233788835	6.88467754643755	6.88927054993082	7.66084141746206	7.37746384579476	7.64874113632919	7.84750269100897	7.89674989513131	7.358772201754	7.97100076563898	7.77074044139824	7.01517793691959	7.49315650045317	7.56273110249195	7.29176538412432	7.47635846311577	7.47896922299616	6.7913106491102	7.51900624642936	6.97648389696396	7.79432054529735	7.39791479819114	7.89674989513131	7.39942431161992	8.12091801123968	7.83339599256061	8.25059649583346	7.11064526040585	6.62016620666309	6.61168392301879	7.00507332923438	7.11794034665599	6.90037165135638	6.86466440665486	7.36139639146916	7.87999214729824	7.26717267068313	7.73667163653935	7.80174455796134	7.23174745251189	7.3436985552018	6.30188986634776	7.32213829845295	7.10807747599674
AMN1	3.73744913557239	4.04888439754312	4.25128874269751	5.74316248385749	5.33073516053444	4.92972528117155	2.88860398926915	4.34755750371445	3.95888535547669	4.70570049097669	4.86857030805708	5.70451882737698	5.74656628570059	5.13257926434719	4.77151152883458	4.40149725736644	5.54815825604348	7.54779938992945	6.86703481908371	6.76839180122558	5.06813394945105	3.23590943955193	4.78833723572321	4.9486815158805	4.45861809496316	5.77809137388205	5.56541258983088	4.65262639557122	5.35478449133456	4.26409712296638	4.79893524590632	5.61747394913241	5.37634190300757	5.33201683900623	6.23585649731037	5.56997620563534	5.49792066217393	5.9654769686818	4.78094972505632	5.15480482971532	4.59313130113332	4.82847688412488	5.56423176474704	5.54483429646583	5.31091326757897	5.82145833069792	4.41061608452636	4.95806928540828	6.78497798131786
AMOT	6.38797327464689	6.69002655092355	6.64766498807156	6.62201594868172	6.38650249561586	6.50454844729757	6.10348396218721	6.49505633046036	6.71765146108034	6.53531214181331	6.77390424926955	7.06557668777365	6.93381990066041	6.35822216880174	6.16614419982639	5.95314581218892	6.43817939319749	6.66541415219172	6.73124925217097	6.52055143713069	6.85707361658588	6.63597211438498	6.89696263513059	6.83101328821107	6.3639778093925	6.52502149899359	6.7594622334203	6.96945532522904	6.07740920261995	6.09883230781925	6.61888558251838	6.14411979494147	7.34019746979292	7.2584243203466	6.96687454697836	7.12296954016679	7.45134170368308	7.6391636734836	7.56052690319748	7.14789581733451	6.63533473671822	6.59634766770194	6.63597211438498	6.48285956763723	6.88904111307223	6.76521065841484	7.16395773453682	6.87521603070043	6.87609994123829
AMOTL1	5.32827852742346	5.50310604136881	5.31904170712574	4.83412067583725	5.1295804333822	4.9286161801819	5.07516113913266	4.97427447349962	5.58084048454784	5.34742979404195	5.80615669152162	5.42460880605455	5.56448303669649	5.26615540289554	5.24734850360024	4.96160323715615	5.11830332926646	5.08849519000141	5.17571639750305	5.22693640823396	5.43270699246109	5.50435761293049	5.27965052880256	5.55313002365467	4.76148879364049	5.07039553972469	4.90780417437579	5.19120922417199	4.60608841045962	4.68749055077431	5.11141968567717	4.18222777873395	5.49204555540797	5.38294406282345	5.05030744587216	5.36593305763294	5.5473276194027	5.70193373601557	5.2389133556194	5.27840080867809	6.06078300114789	6.47497727914047	5.82733343046036	6.27074338780713	5.84128400992385	6.11819792082171	5.76509921969916	5.18383309828181	5.29945720419743
AMOTL2	6.59974800894454	6.19464017146874	5.94559937204049	6.51191883000303	5.80727461848226	6.29427119529846	5.26033878553002	5.81889082463294	7.82616940946336	7.25400692628673	7.64387952123357	7.65802850144685	6.83203720981942	6.95299647038529	6.82630630305077	6.33446290097835	6.46611568802915	7.08130959816776	7.13388763505801	6.93145134878746	7.34219084063758	6.92642807483021	6.88199792431116	7.25832256743258	5.68380463994141	6.00333485742106	5.79784931703595	6.0296367419173	5.44116378193985	5.52551912707996	5.84015105509892	6.23876888879021	6.85445170887125	6.56416970159347	6.17868810609188	6.61075951069275	7.03205467848011	6.57711478702373	6.41988796636842	6.64488211626038	6.44283548753792	7.13162688607615	6.35224929764293	6.97805218593056	6.98956913968691	7.45894841651034	7.37110085749582	5.99486348176465	7.26210702446806
AMPD1	3.37795464374159	4.33945555235336	4.1792284662929	4.07173228689926	3.68528404095007	3.64986081492105	4.10836471520373	3.73712750732033	3.70946462665275	3.49036720778017	3.60486949477831	3.71869365975647	3.50075354606596	4.16153847706729	4.1724368666743	4.22442564490599	3.72068131843241	4.15553052355853	4.10443264542964	3.50577199499453	4.0766192631913	4.11741037857755	4.08231583413985	4.26901908733291	3.47735487657001	3.72131100316526	3.93296291904283	3.27580732477095	3.87166034245493	4.4998054615348	3.57585728968319	3.84272079329052	4.08896558170324	3.53698636675151	4.5133627122253	3.7995718199623	4.42575003920358	4.38441054453074	3.83678722561559	4.39780172452248	4.35515615299991	4.81253561625965	5.358913404934	5.09093238391618	6.54182807268563	6.15439551186558	5.75265146259811	6.88475541613747	4.20932359073627
AMPD3	5.11202858799448	4.87358486056137	5.15654398937954	5.17445545771296	5.30759140575491	5.21630158126557	5.75903122266577	5.05078153123865	4.72011510395038	4.94720623466972	4.43706451676301	4.5912750861645	4.62122247588441	4.52137737423064	5.52108529007072	5.62209191301331	4.99102393935262	4.7063362473566	4.52169225233031	4.77913449614217	4.77457333661544	5.20087908712248	4.60099319116588	4.80434956853014	5.06523064702385	4.5519048713209	4.58579934294578	4.18401096812454	4.7722751184523	5.51335705787347	4.7283907798147	5.1798906979396	4.6799674929686	4.72995863757238	5.07954649489964	4.92888320367491	4.64572547954076	4.70246755833951	4.99489393491784	5.05950927275643	5.04293962935396	5.21722923043887	4.94659868978862	5.34496521505372	4.99006754612043	4.89766323607501	5.4508021464381	5.78284306236061	4.59703565687586
AMPH	4.3051737524336	4.08832074315363	4.69141989097348	4.57606731473075	4.72205327822344	4.46827881712211	4.74445139740916	4.82222490701808	4.28477562692063	4.58763439729205	4.71423429843497	4.98098911062804	4.89755347715224	4.96949140944604	5.5910912528842	5.42972524755065	5.60454973217674	4.87396079160995	4.55575063692391	4.80384185808639	4.726839085104	5.15825250156547	4.5916585172912	4.66759191205793	5.05478676554513	3.7579266149469	4.0822513807561	4.08622120228451	4.07476120837386	4.18877140575631	4.19263715521577	4.36045110395127	3.51810233595659	4.01621388228416	3.81407123370576	3.86293382422028	3.97645231878424	3.89371804055567	3.68209578395826	3.64123618471644	3.89974517080928	3.88658080823332	3.73498400276279	3.82693695469258	3.78865200793897	4.12458156358083	3.69717265933742	3.87956273088846	4.46624111617801
AMT	6.98956754185468	7.23295560141637	7.30942230689986	6.53853395076903	7.10575533595771	7.09839115857191	7.29997360954899	7.25764264663273	7.80757342259017	7.55704853196164	7.64999016495091	6.9351595738055	7.01048954769419	7.6365383290378	7.96938409286307	8.26992056529168	7.192627743905	6.75329480762696	6.60416637525501	6.84379707605874	7.10732064608624	7.16688077328268	6.73469695706169	7.34400813373368	6.51675478786208	7.65523295540101	7.31778035636923	7.45879651907609	7.90795296690653	8.96254187887264	7.304494421824	7.14370680998643	6.01787094113026	6.01641623191366	6.23909887908836	5.8925355299366	6.32177766912509	6.16116978376939	6.41925240337959	6.46443748427308	8.92394984122902	8.87691987567964	8.59928240039124	9.13874910118137	7.91947696747981	8.09336157063807	8.23652216213729	8.39494260723488	7.43473160398932
AMY2B	3.1482530910607	3.99310497984395	4.71089729247433	4.53290756662094	4.94693813153163	4.62114040762292	4.11800785203483	3.95187090222001	6.38873616633239	6.17047651261125	5.86705433964847	6.09155974336264	4.9509503689867	6.39550138485235	5.54796119591028	6.18927440093982	4.88344977966065	5.17017215118573	4.95041877278989	5.0007243474911	4.18200758731949	4.8560129478142	3.9537426059396	4.76612872242895	5.28677767589395	6.83530526955633	6.48514912067476	6.7253194313294	7.93008013686361	7.84890559973726	6.19336344697086	6.42840173198397	5.01064276018231	4.6525308598533	4.00739541753029	4.997848068449	5.10268166825125	4.89819096241121	4.57667026341682	4.49702179141821	6.10008347401657	4.86459731681758	6.00932605639928	5.2744802186261	6.04750800376773	5.91029554663911	5.93716439927907	6.07435260106791	5.43113535186574
AMZ2	7.55047467922824	7.50703060907878	7.90248507524691	8.06374364182731	7.5308850056352	7.93312481272411	7.59541079258795	7.56883250243242	7.71474172530617	7.67080572810374	7.6285182963557	7.84007132221169	7.57910808612161	7.89743774106288	7.65906046152487	7.81220629724403	8.1860647592353	8.16219410062754	8.45661447458912	8.09704019194186	7.86009397292159	7.8760389142585	8.10939935095874	7.91281147784654	8.26098402974945	8.29278243838448	8.55569915339153	8.36894372306957	8.27668300755987	8.34120066348695	8.33212847159676	8.10820815569823	8.44387519012222	8.7122396923275	9.06511197706709	8.96257771062461	8.37428987244694	8.47861703004943	8.76674195738679	8.60362748419744	7.50117220508427	7.35558009221161	8.25600377652719	7.5411727858629	8.18224520992729	7.94850871328986	7.89042066591054	8.19466331888027	8.1406590791432
ANAPC1	7.02540940905923	6.96598528954589	7.3924806730087	7.34622475092046	7.19042845254822	7.35519214315938	7.34360112527378	7.36191743699261	7.25065468051308	7.48877574531233	7.29794403071864	7.51446224205387	7.26049928499112	7.15458992649141	7.2955036583137	7.56483084755085	6.83910795493331	6.90862101658033	7.26350343649495	6.9974057101244	6.84454947469057	6.99647242039055	6.91502887173799	7.04268628435773	7.28713208945637	7.03680715986475	6.93837012753889	7.298880324604	7.28338991806644	6.937933524187	6.89127905133258	7.26602792514199	7.375313949932	7.18970945895497	7.49558114985233	7.24456125987949	7.40736524232632	6.93295464376132	7.14699943702508	7.08355476141578	7.33015554452649	6.84075523134124	7.01608252002369	6.77164472599573	7.42291272774245	7.41297699733547	7.23912274427373	7.31236696208851	7.36441889381146
ANAPC10	6.63097696493017	6.87480816185981	7.34732188184754	7.70054862929932	7.73408830960101	7.52328909677171	7.05754129405822	7.33606169933635	7.84207327238191	7.84489589018316	7.3745139173136	7.90074535696918	7.81077207078617	7.27945934216083	7.11027102537969	7.21036938921461	7.63224185543644	8.05298065911774	8.34498818706298	7.82998664122477	7.52842952081038	7.61394459972528	7.49147298738086	7.65531318622279	7.84406078762469	8.15690693692535	7.91283487276382	7.87523506517009	7.69326924654872	7.17785808218441	7.7873358333551	7.80486721780797	7.62025618659206	7.34983440111672	8.21777711529346	7.88060337557186	7.42208303213384	7.53831805818668	7.7089256166216	7.44008461250046	6.81389904088534	6.77669442863016	7.39524869171874	6.9748012364257	7.20678811174884	7.61394459972528	7.16010025368719	6.96740646817479	7.89096643581817
ANAPC11	7.79570038355495	7.84177744812412	7.77531801936058	7.98246584318649	8.04150222401464	7.97498378610527	8.08366198913319	8.09647907822015	7.53220336461905	7.51595769285341	7.53881692811794	7.63289868935363	7.66192513688573	7.62471608779746	7.9244053828472	7.73483774531588	7.93347463464596	7.71624835132196	7.9720348418684	7.70882227727653	8.0990391673165	8.18325883592218	7.92702902025445	7.98208757943112	7.28426509046903	7.33889999423969	7.30434786976915	7.22533613654741	7.28393675752937	7.45507841100909	7.32182062915721	7.35635157085745	7.52511318878839	7.47200344447938	7.45619050644988	7.48343154905663	7.09918063496636	7.33667429030309	7.38357445680394	7.15930036318989	7.06090639514297	7.02356419721282	7.01404254196264	7.23665227505306	7.01702174729994	7.11084628918198	6.99626111935019	7.15524688878734	7.47072793909627
ANAPC13	9.63859534612857	9.60599880401482	9.59099709435545	9.80434037885355	9.57118841183159	9.56315144217185	9.58759694764074	9.66724992334829	9.52060350616482	9.18528649336416	9.33994611625214	9.43956271547167	9.54362697655258	9.36793815439997	9.28258848334401	8.85873172613694	9.81341916031069	9.67995128214113	9.66868336512794	9.43974807432249	9.57046883926714	9.60555869556391	9.56637288394321	9.37456164400246	10.0154241864881	9.64539468899978	9.94546025060808	9.86409246789094	9.77359457357334	9.6898494447747	9.9085111024539	9.90905101951679	10.0577116695458	10.1056986996265	10.217236249349	10.0487231911185	10.3405664242163	10.0618475483145	10.2175366257432	9.92632266218	8.95232653910048	8.58341870029913	9.2610497848792	9.16619833396295	9.33581118804163	9.35367407791103	9.41958388302834	9.33532260112204	9.65239840188599
ANAPC2	5.57767908101071	5.98499752953067	5.72661999582837	5.24001960434291	5.35140511532573	5.48891084248159	6.01263889395176	5.76434497858602	5.56705129150387	5.30644139048911	5.14106397530056	5.07210862942672	5.14612856372713	4.95980435502618	6.41269835216316	6.44733547990811	5.7184447731308	4.91082388764435	5.00709409523712	4.91013038578084	5.54066278628876	5.59187562098305	5.60831465238265	5.43892302567758	4.62157539690111	4.61180815715191	4.72112328665901	4.38469895199628	4.56433618287465	5.94779393868499	4.58510580437813	4.68159368043901	4.86426055267	5.02039971310743	5.02995687747462	5.13635626192054	5.3483855980879	4.81947653087101	5.2369368113876	5.10982601909828	6.65814232921389	7.04998100621114	6.13748441555553	6.92066821895375	6.18958311029445	5.28538829377135	5.60158211604347	5.72983440227602	4.70925529308969
ANAPC4	7.71898574624848	8.36348624671723	8.34656675101903	8.32955253227543	8.87464936236134	8.331546615697	8.51201851455113	8.33838137337045	9.2259575399326	9.50306001035725	8.99178257379626	8.82752954673544	8.77869491735636	9.37354910993617	9.35521203486867	9.56952455827514	8.35204925556139	8.35165729813209	8.65646625934051	8.48525108844173	8.11744640256473	7.9460973128776	7.7796493242127	8.04516128682171	8.90628032690599	9.26315756628524	9.19931260051985	9.22092578643393	9.37162688537664	9.49840714904025	8.74514172825217	9.22010104267644	9.07759185400615	8.826373272319	8.74672262321702	8.78679047142739	8.67901197730514	8.78201349025778	8.81020992782817	8.72127805343152	8.60738012394429	8.52728688957839	8.75178050721097	8.44562582549528	9.07044026407734	8.86890391971016	8.92637141146962	8.56765033901669	8.7366150210089
ANAPC5	9.33510592075024	9.35113971947834	9.4961698154245	9.45220682093671	9.64888577507676	9.61899772368813	9.67753358267798	9.50728641231312	9.12148122392075	9.10778929728534	9.05744816673199	8.78060204283934	8.61028738862133	9.21048695454656	9.34171569058195	9.56855992707489	9.5593292302983	9.43394058339127	9.53423800414627	9.36177480995537	9.7463689367671	9.79821477485664	9.66401127761938	9.6048935983822	9.77341719466015	9.57297920751149	9.46423536178665	9.5551999480414	9.69294725951238	9.96979155951712	9.50566132817403	9.5810772698881	9.76543768499851	9.67936294226441	9.92798804832975	9.66959419855064	9.7781538315953	9.77754100525328	9.94836817197755	9.57719968416453	9.52401328845183	9.22574924868338	9.64296908265565	9.51228751299705	9.58625346381261	9.61252474545061	9.81187387150944	10.1750792646521	9.49438787692407
ANAPC7	6.61778745199562	5.73705302199475	5.70261366576191	7.16095664159543	6.65853903605674	6.3935743405673	5.8967742208003	6.63774639879224	6.01489525774706	5.93769949037556	5.36478541586801	6.75333658967577	5.56876664612035	6.42878783794889	6.91369298121875	6.23456277114811	6.68460178806465	5.32210344137828	6.21037086024967	6.74829474732238	5.48883161006866	5.504244958838	6.21627616773052	5.98234659239673	6.39617466083617	5.67923559555831	5.57001718182218	5.6674646801427	5.68289291624183	6.45262741537578	5.87784746220202	6.46585232666693	7.56393680906586	6.87812218792235	7.79246228368818	7.29660999058407	7.38252973320879	6.93991453141102	7.23032167350073	6.93730924869889	6.19321073145238	6.33651616794982	5.11758626725373	6.7138206539867	5.73191193077613	5.08430316030074	6.88705458579254	7.81257506622589	5.57343134278589
ANG	8.61347068565688	9.23510769905634	9.18606268263459	8.94266103399399	9.27952961432612	8.85146850644969	8.79490557419917	8.10285196569482	9.36586443169465	9.16920993442621	9.64812906512484	9.70071667780571	9.64586769481227	8.97729453943817	8.83683020674912	9.02399216223863	7.77857406963903	8.25179480782668	8.51660192312051	8.39144452584981	8.46626134353409	8.39275833638299	9.06830328991384	9.33742069432794	7.75393751537492	8.4710682217547	8.57353110612483	8.54004718489719	8.4871806481547	8.38930828034992	8.6495704974997	7.53176668000319	8.25053704278251	8.53416110516717	8.84617807296339	8.31372637657143	8.15626070995893	8.26319550299905	8.47311062364507	8.2315154644876	7.98189798010023	8.03831232663569	9.1300758458758	7.91693995494868	9.04271265895302	9.16275427612179	9.21856254934581	8.47763336427022	9.20068273496664
ANGEL1	7.45268950995302	8.085772180091	8.43413894851817	7.36636871085362	8.39733000852293	7.87103501925586	8.42760841466739	7.73114043189152	7.28637229178095	7.7999311676793	7.20376400858121	7.2936558112095	6.9674173846106	7.67232195057679	7.90032283880498	7.75822345376281	7.46412405892397	7.21904035635844	6.95065952460612	7.21549905295674	7.30362631861625	7.75472058581984	7.43373558760225	7.73666640261652	7.13556902240368	7.18115697058517	6.77398395030742	7.01244801864057	7.59716490517096	7.95684742206029	6.92650458586321	7.38668883905547	7.34540915638389	7.23783005447647	6.69912215910725	6.9295864108265	7.38629050793777	7.21075926206932	7.21500113905961	7.69888784082159	8.6371148589832	8.50150058406788	8.82978482531078	8.62210057115183	8.04948211878856	7.98540322082731	7.88318586541215	8.31571755311746	7.26160937396365
ANGEL2	7.41440402051053	8.22265701373833	8.49996291212603	8.39850132914346	8.75660990507405	8.24568946592831	8.26637273328478	8.03553429094975	8.61901147884992	8.69987332104789	8.58245584265779	8.67912508857998	8.32403623024032	8.73691619557586	8.35850138195343	8.65654043162246	8.43334583070376	8.39298161485314	8.54215659191861	8.64844647479111	8.10037643272002	8.28180658761819	8.261023552412	8.45689568360276	8.48641536620709	8.85396824521408	8.66892672617431	8.73203685166979	8.87348446074707	8.58458925051401	8.61932122322056	8.66133160859156	8.54364150875165	8.36180416181567	8.23930896391134	8.12957360994968	8.34830301954777	8.42961961752585	8.36567654649434	8.30992023959623	8.33866730141087	8.38117304575664	8.93605978416441	8.80579777516851	8.88421066468324	9.02692625352498	8.53965195485413	8.67569353858612	8.94454121148187
ANGPT1	8.37229240688258	8.29416199870684	8.300655761806	8.1498381475865	8.80667641110693	7.97257556423957	7.40171450809829	6.93214481348619	8.17522040272787	8.47378901939764	8.02037068690428	8.22149639803002	7.83693572029133	8.10086688275931	7.97456460833294	8.16216941076419	7.87531360364361	8.84099653648188	8.89151258504486	8.72835020429335	8.82070234525351	8.3082351945936	8.87505334644731	9.02709841557576	7.65430420326125	8.81821232671435	8.90973266104755	8.13330599087555	8.5244576558646	8.47448579248127	8.57969582743813	7.46139393291224	8.95627602276551	8.3677107187571	8.65913741131969	8.48803370788443	8.16314570328253	8.39598134139048	8.11448231493415	8.23402345984555	7.6835241117043	7.10456644430444	8.31565123679376	8.05546320414713	8.67057745311134	9.30770622064606	8.31713390509961	8.64146017016123	9.13811624323163
ANGPT2	5.29470002923969	5.09496256727787	5.313654481002	6.24956222031074	5.50683692888137	5.62843141451617	4.76918540002856	5.26068838487003	4.8911447042835	6.14170923603473	5.12210419353564	5.1567546367743	5.0576953928923	4.88198468013432	4.22346948915254	4.94438478066433	4.93690380124883	5.26894881611653	5.28559421508627	5.19622830450098	4.91503226566038	4.44923507475642	4.89479582075499	4.8514351498185	6.60363407507908	6.26742221621261	4.84274543401095	5.80440292130783	5.7164523311525	4.69099846965092	5.08409126542455	5.89469333209116	8.00046743134808	5.60913265602401	6.84279099477181	6.48759245117259	7.00229291879621	6.72835222857793	6.85587318537131	6.47594169748828	4.89794879131946	4.64444380436938	6.21805742196144	5.02153586058236	5.65672903230524	5.78411080127166	5.23691803429481	6.00736661058515	6.48395305578126
ANGPTL1	4.55726380115991	5.18099410680226	5.2853201046156	5.17844652951779	5.49662391053238	4.9137815560758	4.69935178188258	4.38178651430297	5.20904811369777	4.22303862484838	5.11202762330788	5.24063582386231	5.02006447747509	4.51735277892878	4.16491543961533	4.39995371404757	4.96876753221807	5.36766417905702	5.33506990506368	5.71167806086712	5.49491326296952	4.80435529423246	5.69403406993506	5.31110040133946	5.59740802993899	6.18534758274893	6.75820400651003	6.39248206844082	5.87976808892364	5.10017469554112	6.04882176133607	5.66258329332692	5.06741385311722	5.15900196450822	5.31900780327577	4.87309083008693	4.93013796282077	5.29730281269329	4.93957002793735	4.88275588662785	4.36837009145187	3.903820957562	4.11235032612324	4.10355081228587	4.11813423604305	4.41060285278862	3.62768728782494	3.94355825811708	5.32995840021935
ANGPTL2	8.20032867347473	8.15052177372777	8.22994969448137	8.41371114493352	7.85712411407913	8.28612297626402	7.94041533335948	8.46741444896956	8.28756091785426	7.46458765065707	8.28199195287663	8.22574670204543	8.0623366591453	7.41112904138613	7.22731433383806	6.63345597211502	8.39570880712653	8.50389699906598	8.33891371276431	8.66718037644064	8.86364004582085	8.03560015760497	8.63932835464763	8.19293601280657	9.21281515748505	8.38973681547695	8.12507495753766	8.45742514502932	8.18842787160473	7.63437127249774	8.00209424735702	8.62611771609381	10.1087261766366	9.62953178184256	9.26391606072514	9.6726541963592	9.86731032138247	9.90097312415628	9.47314303932002	9.66347526390576	8.12990983821997	8.14071671055185	8.22043826502358	8.18987876762371	8.13533342571951	8.63830639415806	8.51566681726761	9.26539574436354	7.77855406438437
ANGPTL3	3.49029952211662	4.00284481573693	3.07672007071717	3.34420573609254	3.02610732845247	3.49029952211662	3.55001168574232	3.02105660192798	3.19504500287768	2.87477214590658	2.68911230703642	3.26804727099674	2.93492244484524	3.47866459547225	3.58278664123739	3.44134601450937	3.00347845089936	3.21194161008612	2.76083668049266	2.9529143903361	2.38838109638538	2.74420376583369	2.53923757553377	2.96109291617817	2.73254855514705	3.18678128405809	2.67311225449619	3.06405065791718	2.74420376583369	2.75520177355087	2.58392737745649	2.45391478014172	3.79486035994768	3.22440412565499	2.7959037327639	3.05963279351142	3.23209177767419	3.20736553015068	2.97880088507729	3.1470772997246	2.86996077108084	3.34420573609254	3.65773212060563	2.90348217933134	3.00347845089936	3.78769603621896	2.8318632828949	3.40317144696281	3.04628589369971
ANGPTL4	7.30147452632904	7.12262075448113	7.2959874868908	6.76978740463153	7.52496174264672	7.10935671876541	7.71562100627219	7.3515735820695	6.66559222562959	6.25164717046145	6.20120669258463	6.17003299442756	7.61499004580668	6.35763945844888	6.61119467947786	6.22075489557158	9.38727949910203	9.07226829352915	8.42000915864069	9.29038703960239	9.48022917577181	9.82152845729953	8.98472994343893	7.96209636074144	6.99930307875431	6.01743872764442	5.766506314324	6.14202066525691	6.48471849185363	6.15965176152006	5.95558275063951	7.01793415616996	6.22985329551487	6.09277873621859	6.3427111683865	6.60475480085574	6.33052996940449	6.22075489557158	6.16226028378359	6.66384511570172	7.01940127137514	6.3832818322881	6.64557403150096	6.45796471039063	6.23412892921408	6.6592466309447	6.27712383313825	6.37264346136996	5.7383925584936
ANGPTL5	3.43186886962538	4.34054651897068	3.96384694006518	3.74157400630416	3.08353577550074	3.4371437645777	3.48492579438182	3.95030913513165	3.32414306463641	4.42634055575418	3.35490782463782	3.86326353942158	2.92794275606867	3.71234912246895	2.96841856491398	3.67769207973253	3.57226625999605	3.89574509753169	3.68781594644226	4.48322423660024	3.45748323530068	2.97472222819861	4.07917383591713	2.75291453361972	3.77440285563474	4.38959976569498	4.00326776992003	3.40675905911944	3.52639105557222	4.30853675270722	3.38599366520155	3.57226625999605	3.34977708830532	4.16600974636201	3.82167377760497	3.33949595764669	4.9247493257707	3.80318215828143	3.42658086934399	2.96257358814694	3.79907363761671	4.47042033009486	2.9808227588826	3.36641430356486	3.726332508591	3.29292617078193	3.89574509753169	4.01304434540929	3.64186211004398
[truncated: 12,478 more rows]
[truncated: 251 more columns]
