# Supplementary material for: Integrative multi-omics and machine learning identify CHRNA1 putative circadian-immune hub in COPD
Source: PLoS One. 2026 Jul 31;21(7):e0353838. doi: 10.1371/journal.pone.0353838 (PMC13426952; doi:10.1371/journal.pone.0353838)
Supplement: S1 File — (ZIP) [file pone.0353838.s002.zip › S2_Code/singel cell.R]

# ==============================================================================
# SINGLE-CELL RNA SEQUENCING ANALYSIS PIPELINE
# ==============================================================================
# Dataset: GSE136831 (Lung tissue single-cell atlas)
# Gene of interest: CHRNA1
# Disease comparison: Control vs COPD
# ==============================================================================

# ==============================================================================
# PART 1: LOAD REQUIRED PACKAGES
# ==============================================================================

library(Seurat)          # Single-cell data analysis
library(harmony)         # Batch effect correction
library(clustree)        # Clustering tree visualization
library(tidyverse)       # Data processing
library(ggplot2)         # Plotting
library(Nebulosa)        # Gene expression density plot
library(RColorBrewer)    # Color schemes
library(clusterProfiler) # Functional enrichment analysis
library(cowplot)         # Plot combination
library(reshape2)        # Data transformation
library(ggsci)           # Scientific journal color palettes

# Define color palette
color <- c(pal_d3()(7), pal_aaas()(7), pal_uchicago()(7), pal_jama()(7))
color

# ==============================================================================
# PART 2: DATA LOADING AND SEURAT OBJECT CREATION
# ==============================================================================

# Read gene annotation file (keep header)
gene_df <- read.table("GSE136831_AllCells.GeneIDs.txt.gz",
                      header = TRUE,
                      stringsAsFactors = FALSE)

# Convert to format required by ReadMtx (no header)
write.table(gene_df, file = "features_tmp.tsv", 
            sep = "\t", quote = FALSE, 
            row.names = FALSE, col.names = FALSE)

# Read sparse count matrix using ReadMtx
counts <- ReadMtx(
  mtx = "GSE136831_RawCounts_Sparse.mtx.gz",
  features = "features_tmp.tsv",
  cells = "GSE136831_AllCells.cellBarcodes.txt.gz"
)

# Create Seurat object
scobj <- CreateSeuratObject(counts = counts)
scobj

# ==============================================================================
# PART 3: ADD METADATA AND FILTER CELLS
# ==============================================================================

# Read metadata table
meta <- read.table("GSE136831_AllCells.Samples.CellType.MetadataTable.txt.gz",
                   header = TRUE, 
                   sep = "\t", 
                   stringsAsFactors = FALSE)

# Check metadata structure
head(meta)

# Set row names to cell barcodes
rownames(meta) <- meta$CellBarcode_Identity

# Ensure metadata order matches Seurat object
meta <- meta[colnames(scobj), ]
scobj <- AddMetaData(scobj, metadata = meta)

# Check group distributions
table(scobj@meta.data$Disease_Identity)
table(scobj@meta.data$Library_Identity)
table(scobj@meta.data$Subject_Identity)

# Keep only Control and COPD groups
scobj <- subset(scobj, subset = Disease_Identity %in% c("Control", "COPD"))

# Remove multiplet cells
scobj <- subset(scobj, subset = CellType_Category != "Multiplet")

# ==============================================================================
# PART 4: STANDARD SEURAT PREPROCESSING PIPELINE
# ==============================================================================

# Normalization
scobj <- NormalizeData(scobj, normalization.method = "LogNormalize", scale.factor = 10000)

# Find variable features
scobj <- FindVariableFeatures(scobj, selection.method = "vst", nfeatures = 2000)

# Scale data
scobj <- ScaleData(scobj, features = VariableFeatures(scobj))

# PCA dimensionality reduction
scobj <- RunPCA(scobj, features = VariableFeatures(scobj))

# Harmony batch effect correction
scobj <- RunHarmony(scobj, 
                    reduction = "pca",
                    group.by.vars = "Library_Identity",
                    reduction.save = "harmony")

# Elbow plot to determine number of PCs
ElbowPlot(scobj, ndims = 50)

# UMAP analysis
scobj <- FindNeighbors(scobj, reduction = "harmony", dims = 1:30)
scobj <- RunUMAP(scobj, reduction = "harmony", dims = 1:30, reduction.name = "umap")

# ==============================================================================
# PART 5: VISUALIZATION - UMAP AND CIRCULAR PLOTS
# ==============================================================================

# Set identity to cell type category
Idents(scobj) <- "CellType_Category"

# UMAP split by disease
DimPlot(scobj, reduction = "umap", label = TRUE, split.by = "Disease_Identity", cols = color)

# Combined UMAP
DimPlot(scobj, reduction = "umap", label = TRUE, cols = color)

# Load circular plot package
library(plot1cell)

# Prepare data for circular plot
circ_data <- prepare_circlize_data(scobj, scale = 0.8)
set.seed(1234)

# Define color schemes
celltypes <- sort(unique(scobj$CellType_Category))
celltype_colors <- color[1:length(celltypes)]
names(celltype_colors) <- celltypes

group_colors <- colorRampPalette(c("#E64B35", "#4DBBD5", "#00A087"))(length(unique(scobj$Disease_Identity)))
names(group_colors) <- unique(scobj$Disease_Identity)

# Draw base circular plot
plot_circlize(circ_data,
              do.label = TRUE,
              pt.size = 0.01,
              col.use = celltype_colors,
              bg.color = 'white',
              kde2d.n = 200,
              repel = TRUE,
              label.cex = 0.8)

# Add disease group track
add_track(circ_data,
          group = "Disease_Identity",  
          colors = group_colors,
          track_num = 3)

# Feature plot for CHRNA1
FeaturePlot(scobj, features = 'CHRNA1', label = TRUE)

# ==============================================================================
# PART 6: DOT PLOT FOR CHRNA1 ACROSS CELL TYPES
# ==============================================================================

# Subset by disease
copd <- subset(scobj, subset = Disease_Identity == "COPD")
control <- subset(scobj, subset = Disease_Identity == "Control")
Idents(copd) <- "CellType_Category"
Idents(control) <- "CellType_Category"

feature_gene <- c("CHRNA1")

# Generate gradient colors
generate_colors <- colorRampPalette(c("#483D8B","#00FFFF","#F8F8FF","#FF69B4","#8B008B"))
one_hundred_colors <- generate_colors(100)

# Dot plot for COPD
DotPlot(copd, features = feature_gene) + 
  scale_color_gradientn(colors = one_hundred_colors) +
  theme(axis.text.x.bottom = element_text(angle = 45, hjust = 1, vjust = 1))

# Dot plot for Control
DotPlot(control, features = feature_gene) + 
  scale_color_gradientn(colors = one_hundred_colors) +
  theme(axis.text.x.bottom = element_text(angle = 45, hjust = 1, vjust = 1))

# Save Seurat object
saveRDS(scobj, file = "scobj_control_copd.rds")

# ==============================================================================
# PART 7: LYMPHOID SUBSET ANALYSIS
# ==============================================================================

# Extract lymphoid cells
target <- "Lymphoid"
cells_keep <- WhichCells(scobj, expression = CellType_Category %in% target)
Lymphoid <- subset(scobj, cells = cells_keep)

# Re-process lymphoid subset
Lymphoid <- NormalizeData(Lymphoid, normalization.method = "LogNormalize", scale.factor = 10000)
Lymphoid <- FindVariableFeatures(Lymphoid, selection.method = "vst", nfeatures = 2000)
Lymphoid <- ScaleData(Lymphoid, features = VariableFeatures(Lymphoid))
Lymphoid <- RunPCA(Lymphoid, features = VariableFeatures(Lymphoid))
Lymphoid <- RunHarmony(Lymphoid, reduction = "pca", group.by.vars = "Library_Identity", reduction.save = "harmony")

# Check Harmony reduction
DimPlot(Lymphoid, reduction = "harmony", group.by = "sample", cols = color)

# Elbow plot
ElbowPlot(Lymphoid, ndims = 50)

# UMAP analysis
Lymphoid <- FindNeighbors(Lymphoid, reduction = "harmony", dims = 1:30)
Lymphoid <- RunUMAP(Lymphoid, reduction = "harmony", dims = 1:30, reduction.name = "umap")

# Set identity to fine-grained annotation
Idents(Lymphoid) <- "Manuscript_Identity"

# UMAP visualization
DimPlot(Lymphoid, reduction = "umap", label = TRUE, cols = color)
DimPlot(Lymphoid, reduction = "umap", label = TRUE, cols = color, split.by = "Disease_Identity")

# Dot plots for lymphoid subsets
copd.new <- subset(Lymphoid, subset = Disease_Identity == "COPD")
control.new <- subset(Lymphoid, subset = Disease_Identity == "Control")
Idents(copd.new) <- "Manuscript_Identity"
Idents(control.new) <- "Manuscript_Identity"

DotPlot(copd.new, features = feature_gene) + 
  scale_color_gradientn(colors = one_hundred_colors) +
  theme(axis.text.x.bottom = element_text(angle = 45, hjust = 1, vjust = 1))

DotPlot(control.new, features = feature_gene) + 
  scale_color_gradientn(colors = one_hundred_colors) +
  theme(axis.text.x.bottom = element_text(angle = 45, hjust = 1, vjust = 1))

# Save lymphoid object
saveRDS(Lymphoid, file = "Lymphoid_control_copd.rds")

# ==============================================================================
# PART 8: PSEUDOBULK ANALYSIS (SUBJECT-LEVEL AGGREGATION)
# ==============================================================================
# This is the gold standard for single-cell differential expression analysis
# to avoid pseudoreplication issues

# Set identity to fine-grained annotation
Idents(Lymphoid) <- "Manuscript_Identity"

# Aggregate expression by cell type, subject, and disease
pseudobulk_data <- AggregateExpression(
  Lymphoid,
  assays = "RNA",
  features = "CHRNA1",
  return.seurat = FALSE,
  group.by = c("Manuscript_Identity", "Subject_Identity", "Disease_Identity")
)

# Extract expression matrix
pb_matrix <- pseudobulk_data$RNA

# Convert to long format
pb_df <- pb_matrix %>%
  as.matrix() %>%
  as.data.frame() %>%
  rownames_to_column("Gene") %>%
  pivot_longer(cols = -Gene, names_to = "Sample", values_to = "Expression")

# Parse sample names
pb_df$Subclass <- sapply(strsplit(as.character(pb_df$Sample), "_"), `[`, 1)
pb_df$Subject <- sapply(strsplit(as.character(pb_df$Sample), "_"), `[`, 2)
pb_df$Disease <- sapply(strsplit(as.character(pb_df$Sample), "_"), `[`, 3)

# Plot pseudobulk expression for B cells
target_subclass <- "B"
plot_data <- subset(pb_df, Gene == "CHRNA1" & Subclass == target_subclass)

ggplot(plot_data, aes(x = Disease, y = Expression)) +
  geom_boxplot(aes(fill = Disease), outlier.shape = NA) +
  geom_jitter(width = 0.1, size = 2) +
  stat_compare_means(method = "wilcox.test") +
  scale_y_continuous(expand = expansion(mult = c(0.01, 0.05)), limits = c(0, NA)) +
  labs(title = paste("CHRNA1 Pseudobulk Expression in", target_subclass),
       y = "Pseudobulk Average Expression") +
  theme_classic()

# ==============================================================================
# PART 9: EDGER DIFFERENTIAL EXPRESSION ANALYSIS FOR B CELLS
# ==============================================================================
# Using negative binomial distribution model, suitable for low-expression genes

library(edgeR)

# Step 1: Extract B cells and filter subjects with low cell counts
B_cells <- subset(Lymphoid, subset = Manuscript_Identity == "B")

# Count B cells per subject
cell_counts_df <- as.data.frame(table(B_cells$Subject_Identity, B_cells$Disease_Identity))
colnames(cell_counts_df) <- c("Subject", "Disease", "n_cells")
cell_counts_df <- cell_counts_df %>% dplyr::filter(n_cells > 0)

# Keep only subjects with >= 5 B cells
valid_subjects <- cell_counts_df %>% 
  dplyr::filter(n_cells >= 5) %>% 
  pull(Subject)

B_cells <- subset(B_cells, subset = Subject_Identity %in% valid_subjects)

# Recount B cells per subject
b_cell_counts <- as.data.frame(table(B_cells$Subject_Identity))
colnames(b_cell_counts) <- c("Subject_Identity", "n_cells")
b_cell_counts$n_cells <- as.numeric(b_cell_counts$n_cells)

# Step 2: Pseudobulk aggregation (sum of raw counts per subject)
pb_list <- AggregateExpression(
  B_cells,
  assays = "RNA",
  slot = "counts",      # Raw UMI counts
  fun = "sum",          # Sum (not mean)
  return.seurat = FALSE,
  group.by = c("Subject_Identity", "Disease_Identity")
)

counts_matrix <- pb_list$RNA

# Step 3: Build sample metadata table
sample_names <- colnames(counts_matrix)

meta_df <- data.frame(
  Sample = sample_names,
  Subject = sapply(strsplit(sample_names, "_"), `[`, 1),
  Disease = sapply(strsplit(sample_names, "_"), `[`, 2),
  stringsAsFactors = FALSE
)
meta_df$Disease <- factor(meta_df$Disease, levels = c("Control", "COPD"))
meta_df$Subject_clean <- sub("^g", "", meta_df$Subject)
meta_df$n_cells <- b_cell_counts$n_cells[match(meta_df$Subject_clean, b_cell_counts$Subject_Identity)]

# Check matching
if (any(is.na(meta_df$n_cells))) {
  stop("NA detected, please check subject names")
} else {
  message("✓ n_cells matching successful")
}

# Step 4: CHRNA1 expression pre-check
dge_check <- DGEList(counts = counts_matrix, samples = meta_df)
chrna1_counts <- dge_check$counts["CHRNA1", ]

chrna1_df <- data.frame(
  Subject = dge_check$samples$Subject,
  Disease = dge_check$samples$Disease,
  n_cells = dge_check$samples$n_cells,
  CHRNA1_counts = as.numeric(chrna1_counts)
)

# Calculate zero expression proportion
zero_prop <- sum(chrna1_df$CHRNA1_counts == 0) / nrow(chrna1_df)
message("CHRNA1 zero-expression sample proportion: ", round(zero_prop * 100, 1), "%")

# Check expression by disease group
chrna1_df %>%
  group_by(Disease) %>%
  summarise(
    n_samples = n(),
    n_zero = sum(CHRNA1_counts == 0),
    n_nonzero = sum(CHRNA1_counts > 0),
    mean_counts = mean(CHRNA1_counts),
    max_counts = max(CHRNA1_counts)
  ) %>% print()

# Step 5: edgeR formal differential analysis
dge <- DGEList(counts = counts_matrix, samples = meta_df)

# Gene filtering
keep <- filterByExpr(dge, group = dge$samples$Disease, min.count = 1, min.total.count = 2)

if (!"CHRNA1" %in% rownames(dge)[keep]) {
  message("CHRNA1 filtered by filterByExpr; retaining all genes for dispersion estimation")
  keep <- rownames(dge)
}

dge <- dge[keep, , keep.lib.sizes = FALSE]

# TMM normalization
dge <- calcNormFactors(dge, method = "TMM")

# Design matrix
design <- model.matrix(~ Disease, data = dge$samples)

# Estimate dispersion (negative binomial)
dge <- estimateDisp(dge, design)

# Fit GLM
fit <- glmFit(dge, design)

# Likelihood ratio test
lrt <- glmLRT(fit, coef = 2)

# Extract results
results <- topTags(lrt, n = Inf, sort.by = "PValue")$table
chrna1_res <- results["CHRNA1", ]
print(chrna1_res)

# Step 6: Leave-one-out sensitivity analysis
chrna1_counts_vec <- dge$counts["CHRNA1", ]
nonzero_samples <- names(chrna1_counts_vec)[chrna1_counts_vec > 0]
top_samples <- nonzero_samples[order(chrna1_counts_vec[nonzero_samples], decreasing = TRUE)]
top_samples <- top_samples[1:min(3, length(top_samples))]

if (length(top_samples) > 0) {
  message("Performing leave-one-out sensitivity analysis, removing samples: ", paste(top_samples, collapse = ", "))
  
  loo_res <- lapply(top_samples, function(smp) {
    dge_loo <- dge[, colnames(dge) != smp]
    dge_loo <- calcNormFactors(dge_loo)
    design_loo <- model.matrix(~ Disease, data = dge_loo$samples)
    dge_loo <- estimateDisp(dge_loo, design_loo)
    fit_loo <- glmFit(dge_loo, design_loo)
    lrt_loo <- glmLRT(fit_loo, coef = 2)
    res_loo <- topTags(lrt_loo, n = Inf)$table
    data.frame(
      removed_sample = smp,
      logFC = res_loo["CHRNA1", "logFC"],
      PValue = res_loo["CHRNA1", "PValue"],
      FDR = res_loo["CHRNA1", "FDR"]
    )
  })
  
  loo_df <- do.call(rbind, loo_res)
  loo_df$original_logFC <- chrna1_res$logFC
  loo_df$original_PValue <- chrna1_res$PValue
  print(loo_df)
  
  if (any(loo_df$PValue > 0.05)) {
    message("WARNING: Results may be driven by outliers - P-value not significant after removal")
  } else {
    message("Sensitivity analysis passed: Results robust to outlier removal")
  }
}

# Step 7: Visualization
logcpm <- cpm(dge, log = TRUE, prior.count = 3)

plot_df <- data.frame(
  Subject = dge$samples$Subject,
  Disease = dge$samples$Disease,
  n_cells = dge$samples$n_cells,
  CHRNA1_counts = as.numeric(dge$counts["CHRNA1", ]),
  CHRNA1_logCPM = logcpm["CHRNA1", ]
)

# Main plot: logCPM boxplot
p_main <- ggplot(plot_df, aes(x = Disease, y = CHRNA1_logCPM, fill = Disease)) +
  geom_boxplot(outlier.shape = NA, alpha = 0.5, width = 0.5) +
  geom_jitter(aes(size = n_cells), width = 0.15, shape = 21, 
              color = "black", fill = "white", stroke = 0.8) +
  scale_size_continuous(name = "B cell count", range = c(2, 8)) +
  annotate("text", x = 1.5, y = max(plot_df$CHRNA1_logCPM) * 1.1,
           label = paste0("edgeR: logFC = ", round(chrna1_res$logFC, 2),
                          "\nP = ", format(chrna1_res$PValue, digits = 2, scientific = TRUE),
                          "\nFDR = ", format(chrna1_res$FDR, digits = 2, scientific = TRUE)),
           hjust = 0.5, size = 3.5) +
  labs(
    y = "CHRNA1 logCPM (TMM-normalized)",
    title = "CHRNA1 Expression in B Cells",
    subtitle = "Pseudobulk: sum of raw counts per subject"
  ) +
  scale_y_continuous(expand = expansion(mult = c(0.05, 0.15))) +
  theme_classic() +
  theme(
    legend.position = "right",
    plot.title = element_text(face = "bold", size = 14),
    axis.text.x = element_text(size = 12)
  )

print(p_main)

# Supplementary plot: raw counts scatter plot
p_supp <- ggplot(plot_df, aes(x = Disease, y = CHRNA1_counts, fill = Disease)) +
  geom_jitter(aes(size = n_cells), width = 0.2, shape = 21, 
              color = "black", fill = "white", stroke = 0.8, alpha = 0.7) +
  geom_boxplot(outlier.shape = NA, alpha = 0.3, width = 0.4) +
  scale_size_continuous(name = "B cell count", range = c(2, 8)) +
  labs(
    y = "CHRNA1 raw counts (pseudobulk sum)",
    title = "CHRNA1 Raw Counts in B Cells"
  ) +
  theme_classic()

print(p_supp)

# ==============================================================================
# PART 10: SAVE RESULTS
# ==============================================================================

write.csv(results, "B_cells_edgeR_all_genes.csv", row.names = TRUE)
write.csv(chrna1_df, "CHRNA1_counts_per_subject.csv", row.names = FALSE)

if (exists("loo_df")) {
  write.csv(loo_df, "CHRNA1_leave_one_out_sensitivity.csv", row.names = FALSE)
}

# Save TMM normalization factors
tmm_factors <- data.frame(
  sample = colnames(dge),
  norm_factor = dge$samples$norm.factors,
  lib_size = dge$samples$lib.size
)
write.csv(tmm_factors, "TMM_normalization_factors.csv", row.names = FALSE)

# ==============================================================================
# END OF PIPELINE
# ==============================================================================
